# Supplementary material for: 1,4-Diazo­niabicyclo­[2.2.2]octane diaqua­dichlorido­(oxalato-κ2 O,O′)iron(III) chloride
Source: Acta Crystallogr Sect E Struct Rep Online. 2009 Jul 8;65(Pt 8):m877. doi: 10.1107/S1600536809025628 (PMC2977407; doi:10.1107/S1600536809025628)
Supplement: Supplementary file 1 [file e-65-0m877-sup1.cif]

##############################################################################
###                                                                        ###
###        Electronic paper (Acta Crystallographica Section E)             ###
###                                                                        ###
##############################################################################
#                                                                            #
# This CIF contains the data in a paper accepted for publication in Acta     #
# Crystallographica Section E. It conforms to the requirements of Notes      #
# for Authors for Section E, and has been peer reviewed under the auspices   #
# of the IUCr Commission on Journals.                                        #
#                                                                            #
# Full details of the Crystallographic Information File format               #
# are given in the paper "The Crystallographic Information File (CIF):       #
# a New Standard Archive File for Crystallography" by S. R. Hall, F. H.      #
# Allen and I. D. Brown [Acta Cryst. (1991), A47, 655-685].                  #
#                                                                            #
# The current version of the core CIF dictionary is obtainable from          #
# ftp://ftp.iucr.org/pub/cif_core.dic. The current version number is 2.4.    #
#                                                                            #
# Software is freely available for graphical display of the structure(s) in  #
# this CIF.  For information consult the CIF home page http://www.iucr.org/  #
# cif/home.html                                                              #
#                                                                            #
# This file may be used for bona fide research purposes within the           #
# scientific community so long as proper attribution is given to the journal # 
# article from which it was obtained.                                        #
#                                                                            #
##############################################################################
                                             
data_I
_audit_creation_method     SHELXL-97
_chemical_name_systematic
;
1,4-Diazoniabicyclo[2.2.2]octane
diaquadichlorido(oxalato-\k^2^<i>O</i>,<i>O</i>')iron(III) chloride
;
_chemical_name_common     ?
_chemical_formula_moiety     'C6 H14 N2 2+, C2 H4 Cl2 Fe O6 -, Cl -'
_chemical_formula_sum     'C8 H18 Cl3 Fe N2 O6'
_chemical_formula_iupac     '(C6 H14 N2) [Fe (C2 O4) Cl2 (H2 O)2] Cl'
_chemical_formula_weight     400.44
_chemical_melting_point     ?
_symmetry_cell_setting     monoclinic
_symmetry_space_group_name_H-M     'C 2'
_symmetry_space_group_name_Hall     'C 2y'
loop_
    _symmetry_equiv_pos_as_xyz
    'x, y, z'
    '-x, y, -z'
    'x+1/2, y+1/2, z'
    '-x+1/2, y+1/2, -z'
_cell_length_a     9.872(2)
_cell_length_b     9.6636(19)
_cell_length_c     8.4268(17)
_cell_angle_alpha     90.00
_cell_angle_beta     109.57(3)
_cell_angle_gamma     90.00
_cell_volume     757.4(3)
_cell_formula_units_Z     2
_cell_measurement_reflns_used     3950
_cell_measurement_theta_min     3.04
_cell_measurement_theta_max     27.50
_cell_measurement_temperature     293(2)
_exptl_crystal_description     plate
_exptl_crystal_colour     yellow
_exptl_crystal_size_max     0.30
_exptl_crystal_size_mid     0.30
_exptl_crystal_size_min     0.20
_exptl_crystal_density_diffrn     1.756
_exptl_crystal_density_meas     ?
_exptl_crystal_density_method     'not measured'
_exptl_crystal_F_000     410
_exptl_absorpt_coefficient_mu     1.548
_exptl_absorpt_correction_type     'multi-scan'
_exptl_absorpt_process_details     '(CrystalClear; Rigaku, 2005)'
_exptl_absorpt_correction_T_min     0.638
_exptl_absorpt_correction_T_max     0.734
_exptl_special_details
;
;
_diffrn_ambient_temperature     293(2)
_diffrn_radiation_type     MoK\a
_diffrn_radiation_wavelength     0.71073
_diffrn_radiation_source     'fine-focus sealed tube'
_diffrn_radiation_monochromator     graphite
_diffrn_measurement_device_type     'Rigaku Mercury CCD'
_diffrn_measurement_method     \w
_diffrn_detector_area_resol_mean     ?
_diffrn_reflns_number     3954
_diffrn_reflns_av_R_equivalents     0.0254
_diffrn_reflns_av_sigmaI/netI     0.0360
_diffrn_reflns_theta_min     3.04
_diffrn_reflns_theta_max     27.47
_diffrn_reflns_theta_full     27.47
_diffrn_measured_fraction_theta_max     0.998
_diffrn_measured_fraction_theta_full     0.998
_diffrn_reflns_limit_h_min     -12
_diffrn_reflns_limit_h_max     12
_diffrn_reflns_limit_k_min     -12
_diffrn_reflns_limit_k_max     12
_diffrn_reflns_limit_l_min     -10
_diffrn_reflns_limit_l_max     10
_diffrn_standards_number     ?
_diffrn_standards_interval_count     ?
_diffrn_standards_interval_time     ?
_diffrn_standards_decay_%     ?
_refine_special_details
;
Refinement of <i>F</i>^2^ against ALL reflections. The weighted <i>R</i>-factor
<i>wR</i> and goodness of fit <i>S</i> are based on <i>F</i>^2^, conventional
<i>R</i>-factors <i>R</i> are based on <i>F</i>, with <i>F</i> set to zero for
negative <i>F</i>^2^. The threshold expression of <i>F</i>^2^ >
\s(<i>F</i>^2^) is used only for calculating <i>R</i>-factors(gt) <i>etc</i>.
and is not relevant to the choice of reflections for refinement.
<i>R</i>-factors based on <i>F</i>^2^ are statistically about twice as large
as those based on <i>F</i>, and <i>R</i>- factors based on ALL data will be
even larger.
;
_reflns_number_total     1729
_reflns_number_gt     1684
_reflns_threshold_expression     I>2\s(I)
_refine_ls_structure_factor_coef     Fsqd
_refine_ls_matrix_type     full
_refine_ls_R_factor_all     0.0212
_refine_ls_R_factor_gt     0.0204
_refine_ls_wR_factor_gt     0.0490
_refine_ls_wR_factor_ref     0.0493
_refine_ls_goodness_of_fit_ref     1.076
_refine_ls_restrained_S_all     1.076
_refine_ls_number_reflns     1729
_refine_ls_number_parameters     101
_refine_ls_number_restraints     1
_refine_ls_hydrogen_treatment     mixed
_refine_ls_weighting_scheme     calc
_refine_ls_weighting_details
                 'calc w=1/[\s^2^(Fo^2^)+(0.0170P)^2^] where P=(Fo^2^+2Fc^2^)/3'
_atom_sites_solution_hydrogens     geom
_atom_sites_solution_primary     direct
_atom_sites_solution_secondary     difmap
_refine_ls_shift/su_max     0.000
_refine_ls_shift/su_mean     0.000
_refine_diff_density_max     0.168
_refine_diff_density_min     -0.153
_refine_ls_extinction_method     'SHELXL97 (Sheldrick, 2008)'
_refine_ls_extinction_coef     0.0476(15)
_refine_ls_abs_structure_details     'Flack (1983), 802 Friedel pairs'
_refine_ls_abs_structure_Flack     0.016(13)
loop_
    _atom_type_symbol
    _atom_type_description
    _atom_type_scat_dispersion_real
    _atom_type_scat_dispersion_imag
    _atom_type_scat_source
    'C' 'C' 0.0033 0.0016
                         'International Tables Vol C Tables 4.2.6.8 and 6.1.1.4'
    'H' 'H' 0.0000 0.0000
                         'International Tables Vol C Tables 4.2.6.8 and 6.1.1.4'
    'N' 'N' 0.0061 0.0033
                         'International Tables Vol C Tables 4.2.6.8 and 6.1.1.4'
    'O' 'O' 0.0106 0.0060
                         'International Tables Vol C Tables 4.2.6.8 and 6.1.1.4'
    'Cl' 'Cl' 0.1484 0.1585
                         'International Tables Vol C Tables 4.2.6.8 and 6.1.1.4'
    'Fe' 'Fe' 0.3463 0.8444
                         'International Tables Vol C Tables 4.2.6.8 and 6.1.1.4'
_computing_data_collection     'CrystalClear (Rigaku, 2005)'
_computing_cell_refinement     'CrystalClear (Rigaku, 2005)'
_computing_data_reduction     'CrystalClear (Rigaku, 2005)'
_computing_structure_solution     'SHELXS97 (Sheldrick, 2008)'
_computing_structure_refinement     'SHELXL97 (Sheldrick, 2008)'
_computing_molecular_graphics     '<i>SHELXTL</i>/<i>PC</i> (Sheldrick, 2008)'
_computing_publication_material     'SHELXL97 (Sheldrick, 2008)'
loop_
    _atom_site_type_symbol
    _atom_site_label
    _atom_site_fract_x
    _atom_site_fract_y
    _atom_site_fract_z
    _atom_site_U_iso_or_equiv
    _atom_site_adp_type
    _atom_site_calc_flag
    _atom_site_refinement_flags
    _atom_site_occupancy
    _atom_site_disorder_assembly
    _atom_site_disorder_group
    Fe Fe1 0.0000 1.02078(3) 1.0000 0.02213(11) Uani d S 1 . .
    Cl Cl1 0.16532(6) 1.17560(5) 1.16036(7) 0.03727(16) Uani d . 1 . .
    Cl Cl2 0.0000 0.85379(10) 0.5000 0.0462(2) Uani d S 1 . .
    N N1 0.37619(17) 0.90236(18) 0.3965(2) 0.0285(4) Uani d . 1 . .
    H H1 0.2853 0.9021 0.3207 0.034 Uiso calc R 1 . .
    C C1 0.07314(19) 0.7358(2) 1.0751(2) 0.0242(4) Uani d . 1 . .
    C C2 0.3777(2) 0.9825(2) 0.5494(2) 0.0377(5) Uani d . 1 . .
    H H2A 0.3047 0.9470 0.5922 0.045 Uiso calc R 1 . .
    H H2B 0.3572 1.0792 0.5207 0.045 Uiso calc R 1 . .
    C C3 0.4750(2) 0.9679(3) 0.3179(3) 0.0393(5) Uani d . 1 . .
    H H3A 0.4386 1.0582 0.2735 0.047 Uiso calc R 1 . .
    H H3B 0.4812 0.9111 0.2257 0.047 Uiso calc R 1 . .
    C C4 0.4218(3) 0.7572(2) 0.4454(3) 0.0464(6) Uani d . 1 . .
    H H4A 0.4088 0.7017 0.3454 0.056 Uiso calc R 1 . .
    H H4B 0.3638 0.7176 0.5067 0.056 Uiso calc R 1 . .
    O O1 0.11725(13) 0.85657(14) 1.13039(16) 0.0273(3) Uani d . 1 . .
    O O2 0.11176(16) 1.00290(19) 0.83598(18) 0.0354(4) Uani d . 1 . .
    O O3 0.13212(14) 0.62670(16) 1.1287(2) 0.0375(4) Uani d . 1 . .
    H H2WA 0.199(3) 1.033(3) 0.859(3) 0.046(7) Uiso d . 1 . .
    H H2WB 0.075(3) 0.971(4) 0.741(4) 0.075(10) Uiso d . 1 . .
loop_
    _atom_site_aniso_label
    _atom_site_aniso_U_11
    _atom_site_aniso_U_22
    _atom_site_aniso_U_33
    _atom_site_aniso_U_12
    _atom_site_aniso_U_13
    _atom_site_aniso_U_23
    Fe1 0.01824(19) 0.0248(2) 0.01995(18) 0.000 0.00185(14) 0.000
    Cl1 0.0293(3) 0.0348(3) 0.0404(3) -0.0041(2) 0.0021(2) -0.0136(2)
    Cl2 0.0591(5) 0.0447(5) 0.0256(4) 0.000 0.0019(3) 0.000
    N1 0.0172(8) 0.0399(10) 0.0226(8) -0.0024(7) -0.0010(7) 0.0007(7)
    C1 0.0175(9) 0.0296(10) 0.0273(9) 0.0010(7) 0.0099(8) 0.0025(7)
    C2 0.0249(10) 0.0499(15) 0.0397(11) 0.0031(9) 0.0125(9) -0.0086(10)
    C3 0.0269(10) 0.0608(14) 0.0304(10) 0.0065(9) 0.0098(9) 0.0190(10)
    C4 0.0521(15) 0.0290(13) 0.0477(15) -0.0115(11) 0.0030(13) -0.0061(11)
    O1 0.0207(7) 0.0276(7) 0.0262(7) 0.0018(6) -0.0019(5) 0.0003(6)
    O2 0.0291(8) 0.0488(10) 0.0300(7) -0.0128(7) 0.0122(6) -0.0117(8)
    O3 0.0294(7) 0.0313(8) 0.0520(10) 0.0096(6) 0.0139(7) 0.0145(7)
_geom_special_details
;
All e.s.d.'s (except the e.s.d. in the dihedral angle between two l.s. planes)
are estimated using the full covariance matrix. The cell e.s.d.'s are taken
into account individually in the estimation of e.s.d.'s in distances, angles
and torsion angles; correlations between e.s.d.'s in cell parameters are only
used when they are defined by crystal symmetry. An approximate (isotropic)
treatment of cell e.s.d.'s is used for estimating e.s.d.'s involving l.s.
planes.
;
loop_
    _geom_bond_atom_site_label_1
    _geom_bond_atom_site_label_2
    _geom_bond_site_symmetry_2
    _geom_bond_distance
    _geom_bond_publ_flag
    Fe1 O2 2_557 2.0443(14) ?
    Fe1 O2 . 2.0443(14) ?
    Fe1 O1 2_557 2.0526(14) ?
    Fe1 O1 . 2.0526(14) ?
    Fe1 Cl1 . 2.2913(8) ?
    Fe1 Cl1 2_557 2.2913(8) ?
    N1 C4 . 1.489(2) ?
    N1 C3 . 1.491(3) ?
    N1 C2 . 1.499(2) ?
    N1 H1 . 0.9100 ?
    C1 O3 . 1.216(2) ?
    C1 O1 . 1.278(2) ?
    C1 C1 2_557 1.569(4) ?
    C2 C3 2_656 1.515(3) ?
    C2 H2A . 0.9700 ?
    C2 H2B . 0.9700 ?
    C3 C2 2_656 1.515(3) ?
    C3 H3A . 0.9700 ?
    C3 H3B . 0.9700 ?
    C4 C4 2_656 1.509(5) ?
    C4 H4A . 0.9700 ?
    C4 H4B . 0.9700 ?
    O2 H2WA . 0.87(3) ?
    O2 H2WB . 0.82(3) ?
loop_
    _geom_angle_atom_site_label_1
    _geom_angle_atom_site_label_2
    _geom_angle_atom_site_label_3
    _geom_angle_site_symmetry_1
    _geom_angle_site_symmetry_3
    _geom_angle
    _geom_angle_publ_flag
    O2 Fe1 O2 2_557 . 170.30(10) ?
    O2 Fe1 O1 2_557 2_557 87.78(6) ?
    O2 Fe1 O1 . 2_557 84.72(6) ?
    O2 Fe1 O1 2_557 . 84.72(6) ?
    O2 Fe1 O1 . . 87.78(6) ?
    O1 Fe1 O1 2_557 . 78.73(8) ?
    O2 Fe1 Cl1 2_557 . 95.48(5) ?
    O2 Fe1 Cl1 . . 90.85(5) ?
    O1 Fe1 Cl1 2_557 . 169.42(4) ?
    O1 Fe1 Cl1 . . 91.53(5) ?
    O2 Fe1 Cl1 2_557 2_557 90.85(5) ?
    O2 Fe1 Cl1 . 2_557 95.48(5) ?
    O1 Fe1 Cl1 2_557 2_557 91.53(5) ?
    O1 Fe1 Cl1 . 2_557 169.42(4) ?
    Cl1 Fe1 Cl1 . 2_557 98.47(4) ?
    C4 N1 C3 . . 109.93(18) ?
    C4 N1 C2 . . 109.49(17) ?
    C3 N1 C2 . . 110.04(18) ?
    C4 N1 H1 . . 109.1 ?
    C3 N1 H1 . . 109.1 ?
    C2 N1 H1 . . 109.1 ?
    O3 C1 O1 . . 126.47(18) ?
    O3 C1 C1 . 2_557 119.75(12) ?
    O1 C1 C1 . 2_557 113.78(10) ?
    N1 C2 C3 . 2_656 108.47(16) ?
    N1 C2 H2A . . 110.0 ?
    C3 C2 H2A 2_656 . 110.0 ?
    N1 C2 H2B . . 110.0 ?
    C3 C2 H2B 2_656 . 110.0 ?
    H2A C2 H2B . . 108.4 ?
    N1 C3 C2 . 2_656 108.72(15) ?
    N1 C3 H3A . . 109.9 ?
    C2 C3 H3A 2_656 . 109.9 ?
    N1 C3 H3B . . 109.9 ?
    C2 C3 H3B 2_656 . 109.9 ?
    H3A C3 H3B . . 108.3 ?
    N1 C4 C4 . 2_656 108.77(11) ?
    N1 C4 H4A . . 109.9 ?
    C4 C4 H4A 2_656 . 109.9 ?
    N1 C4 H4B . . 109.9 ?
    C4 C4 H4B 2_656 . 109.9 ?
    H4A C4 H4B . . 108.3 ?
    C1 O1 Fe1 . . 116.67(12) ?
    Fe1 O2 H2WA . . 122.9(15) ?
    Fe1 O2 H2WB . . 122(2) ?
    H2WA O2 H2WB . . 115(3) ?
loop_
    _geom_hbond_atom_site_label_D
    _geom_hbond_atom_site_label_H
    _geom_hbond_atom_site_label_A
    _geom_hbond_site_symmetry_A
    _geom_hbond_distance_DH
    _geom_hbond_distance_HA
    _geom_hbond_distance_DA
    _geom_hbond_angle_DHA
    N1 H1 O1 1_554 0.91 1.93 2.814(2) 162.3
    O2 H2WA O3 4_557 0.87(3) 1.86(3) 2.722(2) 168(2)
    O2 H2WB Cl2 . 0.82(3) 2.23(3) 3.0359(17) 170(3)
data_global
_journal_date_recd_electronic     2009-06-24
_journal_date_accepted     2009-07-02
_journal_name_full     'Acta Crystallographica, Section E'
_journal_year     2009
_journal_volume     65
_journal_issue      8
_journal_page_first     m877
_journal_page_last     m877
_journal_paper_category     QM
_journal_coeditor_code     CV2580
_publ_contact_author_name     'Ying Cai'
_publ_contact_author_address
;
Ordered Matter Science Research Center, Southeast University,
Nanjing 211189, People's Republic of China
;
_publ_contact_author_email     'cyik@163.com'
_publ_contact_author_fax     '862552090626'
_publ_contact_author_phone     '862552090626'
_publ_section_title
;
1,4-Diazoniabicyclo[2.2.2]octane
diaquadichlorido(oxalato-\k^2^<i>O</i>,<i>O</i>')iron(III) chloride
;
loop_
    _publ_author_name
    _publ_author_footnote
    _publ_author_address
    'Cai, Ying' .
;
Ordered Matter Science Research Center, Southeast University,
Nanjing 211189, People's Republic of China
;
