# Supplementary material for: 1,4-Diazo­niabicyclo­[2.2.2]octane diaqua­dichlorido­(oxalato-κ2 O,O′)iron(III) chloride
Source: Acta Crystallogr Sect E Struct Rep Online. 2009 Jul 8;65(Pt 8):m877. doi: 10.1107/S1600536809025628 (PMC2977407; doi:10.1107/S1600536809025628)
Supplement: Supplementary file 2 [file e-65-0m877-Isup2.hkl]

# 
# h,k,l, Fc-squared, Fo-squared, sigma(Fo-squared) and status flag 
# 
data_I
_shelx_title ' a in C2' 
_shelx_refln_list_code          4 
_shelx_F_calc_maximum      179.70 
_exptl_crystal_F_000       410.00 
_reflns_d_resolution_high  0.7704 
 
loop_ 
 _symmetry_equiv_pos_as_xyz 
 'x, y, z' 
 '-x, y, -z' 
 'x+1/2, y+1/2, z' 
 '-x+1/2, y+1/2, -z' 
 
_cell_length_a     9.8716 
_cell_length_b     9.6636 
_cell_length_c     8.4268 
_cell_angle_alpha  90.000 
_cell_angle_beta  109.574 
_cell_angle_gamma  90.000 
 
_shelx_F_squared_multiplier     1.000 
 
loop_ 
 _refln_index_h 
 _refln_index_k 
 _refln_index_l 
 _refln_F_squared_calc 
 _refln_F_squared_meas 
 _refln_F_squared_sigma 
 _refln_observed_status 
   0 -12   0      386.80      399.79     39.41 o 
   2 -12   0       84.91       83.21     12.21 o 
   1 -11   0      247.77      235.77     15.42 o 
   3 -11   0      360.88      365.83     21.81 o 
   5 -11   0       57.71       47.45     15.75 o 
   0 -10   0       22.37       19.10      5.39 o 
   2 -10   0      308.33      309.49     18.53 o 
   4 -10   0      228.48      218.37     15.63 o 
   6 -10   0       13.59        9.15      8.81 o 
   1  -9   0      105.68      100.42      8.89 o 
   3  -9   0     1065.17     1003.13     40.07 o 
   5  -9   0      142.09      143.46      9.96 o 
   7  -9   0        3.99        5.24      7.72 o 
   0  -8   0      931.36      937.47     49.99 o 
   2  -8   0      757.22      761.13     28.91 o 
   4  -8   0       17.78       19.94      5.50 o 
   6  -8   0      345.84      320.96     16.96 o 
   8  -8   0      318.01      320.40     21.44 o 
   1  -7   0     2797.12     2756.18     84.71 o 
   3  -7   0      304.66      266.82     11.68 o 
   5  -7   0      544.75      531.96     15.67 o 
   7  -7   0      484.91      504.73     19.82 o 
   9  -7   0      177.77      168.31     14.53 o 
   0  -6   0     4911.08     4664.24    185.98 o 
   2  -6   0      625.47      603.85     14.66 o 
   4  -6   0      238.90      239.70      7.48 o 
   6  -6   0     1977.92     1964.78     56.64 o 
   8  -6   0      397.27      395.00     21.14 o 
  10  -6   0      141.32      140.75     11.34 o 
   1  -5   0     5386.29     5282.41     81.45 o 
   3  -5   0     1567.42     1601.47     42.22 o 
   5  -5   0      235.13      230.03      8.52 o 
   7  -5   0     1307.06     1294.88     35.52 o 
   9  -5   0      937.71      922.53     44.29 o 
  11  -5   0       55.18       49.01      8.12 o 
   0  -4   0     1252.93     1208.80     38.99 o 
   2  -4   0     3268.08     3324.54     97.14 o 
   4  -4   0     2255.38     2282.62     59.34 o 
   6  -4   0      184.35      172.53      6.20 o 
   8  -4   0      247.37      246.61     15.53 o 
  10  -4   0      465.90      492.92     29.06 o 
   1  -3   0      129.04      126.58      5.79 o 
   3  -3   0     2339.90     2318.25     44.10 o 
   5  -3   0      147.97      142.96      4.63 o 
   7  -3   0        2.72        8.78      2.91 o 
   9  -3   0      646.13      653.01     31.45 o 
  11  -3   0       28.03       29.74      7.88 o 
   0  -2   0     1487.26     1305.08     14.31 o 
   2  -2   0     4131.60     4205.79     62.85 o 
   4  -2   0     1277.78     1163.28     22.44 o 
   6  -2   0      778.30      789.15     18.21 o 
   8  -2   0     1997.62     1951.67     57.76 o 
  10  -2   0      609.81      584.56     30.75 o 
   1  -1   0     2215.48     2208.08     27.02 o 
   3  -1   0     2986.48     2883.69     40.71 o 
   5  -1   0     1795.19     1767.07     33.97 o 
   7  -1   0      567.86      561.93     14.52 o 
   9  -1   0      525.22      548.15     23.72 o 
  11  -1   0      534.71      573.35     32.90 o 
   2   0   0     8676.75     8585.17     83.67 o 
   4   0   0     2557.08     2783.58     46.06 o 
   6   0   0     2757.26     2781.90     58.66 o 
   8   0   0     1926.53     1926.77     49.78 o 
  10   0   0      225.09      214.39     15.33 o 
  12   0   0      129.15      147.31     23.68 o 
   1   1   0     2174.15     2213.57     18.04 o 
   3   1   0     2799.43     2767.12     43.13 o 
   5   1   0     1885.12     1816.97     36.08 o 
   7   1   0      573.18      603.69     16.91 o 
   9   1   0      458.46      467.33     17.85 o 
  11   1   0      540.05      552.18     32.25 o 
   0   2   0     1398.16     1315.21     15.28 o 
   2   2   0     3874.24     3965.18     52.69 o 
   4   2   0     1188.05     1097.26     21.98 o 
   6   2   0      830.36      811.00     20.61 o 
   8   2   0     1898.30     1815.25     54.18 o 
  10   2   0      555.95      526.70     28.75 o 
   1   3   0      172.05      176.08      5.46 o 
   3   3   0     2395.71     2373.86     38.68 o 
   5   3   0      201.31      200.32     10.24 o 
   7   3   0        4.75        6.69      5.27 o 
   9   3   0      637.38      617.72     28.85 o 
  11   3   0       31.96       35.34      6.42 o 
   0   4   0     1114.91     1191.98     35.30 o 
   2   4   0     3257.65     3167.83     51.54 o 
   4   4   0     2290.07     2276.13     69.88 o 
   6   4   0      155.21      161.58      8.46 o 
   8   4   0      308.71      306.70     11.77 o 
  10   4   0      492.37      501.02     21.86 o 
   1   5   0     5482.27     5484.16    153.66 o 
   3   5   0     1781.12     1728.97     38.37 o 
   5   5   0      211.26      210.51      7.58 o 
   7   5   0     1318.75     1385.84     43.46 o 
   9   5   0      988.63      987.59     36.14 o 
  11   5   0       43.67       35.49     14.09 o 
   0   6   0     4840.36     4718.88    207.48 o 
   2   6   0      660.49      670.24     23.84 o 
   4   6   0      273.51      301.38     11.08 o 
   6   6   0     1889.97     1935.07     52.17 o 
   8   6   0      367.78      422.29     50.77 o 
  10   6   0      144.54      152.32     21.39 o 
   1   7   0     2749.51     2692.16     57.46 o 
   3   7   0      250.29      234.65     10.54 o 
   5   7   0      585.04      596.17     20.21 o 
   7   7   0      505.94      555.59     27.18 o 
   9   7   0      148.14      152.96     20.73 o 
   0   8   0      836.00      861.93     53.62 o 
   2   8   0      669.76      648.61     29.39 o 
   4   8   0       30.11       30.07      3.79 o 
   6   8   0      403.56      397.54     17.32 o 
   8   8   0      279.69      287.54     20.94 o 
   1   9   0      140.21      148.02     17.06 o 
   3   9   0     1042.66     1077.14     51.42 o 
   5   9   0      141.60      155.00     18.03 o 
   7   9   0        8.65       11.18      5.23 o 
   0  10   0       35.18       32.48      9.61 o 
   2  10   0      338.90      366.44     23.67 o 
   4  10   0      249.97      260.90     19.81 o 
   6  10   0        7.14       15.72      7.03 o 
   1  11   0      234.34      259.47     18.42 o 
   3  11   0      389.04      390.05     28.62 o 
   5  11   0       55.71       80.49     19.78 o 
   0  12   0      360.89      384.45     36.03 o 
   2  12   0       87.32       86.06     15.49 o 
  -2 -12   1       72.07       70.60     10.95 o 
   0 -12   1      127.90      124.03     13.37 o 
   2 -12   1        7.68        8.01      4.87 o 
  -5 -11   1       79.68       67.07      9.14 o 
  -3 -11   1      173.50      179.19     15.82 o 
  -1 -11   1      346.43      363.86     22.30 o 
   1 -11   1      164.71      163.32     12.47 o 
   3 -11   1      117.89      120.53     11.40 o 
   5 -11   1      126.67      114.65     20.10 o 
  -6 -10   1      163.52      155.45     12.95 o 
  -4 -10   1      614.79      620.43     36.04 o 
  -2 -10   1      147.83      152.60     12.79 o 
   0 -10   1      265.70      273.22     20.99 o 
   2 -10   1     1042.35     1049.97     45.78 o 
   4 -10   1      128.50      126.24     10.48 o 
   6 -10   1        4.55       10.06      7.12 o 
  -7  -9   1       84.42       75.89     13.38 o 
  -5  -9   1      823.53      759.13     35.78 o 
  -3  -9   1      434.27      444.98     22.73 o 
  -1  -9   1       81.13       89.31      9.04 o 
   1  -9   1      763.67      769.47     32.54 o 
   3  -9   1     1508.57     1364.76     54.41 o 
   5  -9   1      288.09      286.61     27.66 o 
   7  -9   1      241.65      266.68     22.19 o 
  -8  -8   1      392.95      359.68     24.38 o 
  -6  -8   1     1043.97     1019.72     43.27 o 
  -4  -8   1      397.14      411.30     19.26 o 
  -2  -8   1      321.69      346.22     16.69 o 
   0  -8   1      500.72      470.61     20.75 o 
   2  -8   1      660.57      662.13     26.32 o 
   4  -8   1     1163.70     1166.86     54.06 o 
   6  -8   1      283.81      277.99     18.90 o 
   8  -8   1      204.94      211.07     15.55 o 
  -9  -7   1       35.02       24.89      6.91 o 
  -7  -7   1      356.85      366.61     16.49 o 
  -5  -7   1       73.63       71.45     11.24 o 
  -3  -7   1       92.33      101.72      4.66 o 
  -1  -7   1     3936.39     3893.10     82.83 o 
   1  -7   1      356.07      360.37     14.69 o 
   3  -7   1       70.88       74.46      5.15 o 
   5  -7   1      783.99      778.01     27.20 o 
   7  -7   1       46.49       40.48      9.23 o 
   9  -7   1      103.57      101.64     11.75 o 
 -10  -6   1       17.00       27.60      6.96 o 
  -8  -6   1      520.46      487.15     17.22 o 
  -6  -6   1      304.73      321.75     12.86 o 
  -4  -6   1      762.08      773.11     23.20 o 
  -2  -6   1      828.76      877.03     29.39 o 
   0  -6   1     1921.49     1853.22     52.29 o 
   2  -6   1      445.36      437.36     15.91 o 
   4  -6   1      176.69      180.90      5.87 o 
   6  -6   1      405.83      414.99     14.43 o 
   8  -6   1        6.09        4.46      2.92 o 
  10  -6   1      139.06      131.18     17.09 o 
 -11  -5   1       61.25       61.85     11.01 o 
  -9  -5   1      499.02      513.02     26.62 o 
  -7  -5   1     1851.54     1874.64     50.88 o 
  -5  -5   1      171.14      196.17     11.62 o 
  -1  -5   1     2367.01     2368.82     50.47 o 
   1  -5   1     1258.69     1225.92     31.29 o 
   3  -5   1      410.09      401.24      8.39 o 
   5  -5   1      869.99      858.85     18.58 o 
   7  -5   1      713.73      713.36     24.99 o 
   9  -5   1      133.52      134.99      9.47 o 
 -10  -4   1      674.06      682.20     37.10 o 
  -8  -4   1      148.05      136.76      6.38 o 
  -6  -4   1     1220.60     1253.77     36.37 o 
  -4  -4   1     3792.51     3864.35     91.59 o 
  -2  -4   1       47.34       39.41      3.85 o 
   0  -4   1      532.21      458.56     15.79 o 
   2  -4   1     7898.57     8039.15    121.45 o 
   4  -4   1     2306.12     2314.71     39.32 o 
   6  -4   1      126.76      128.13      6.21 o 
   8  -4   1      966.16      965.97     32.90 o 
  10  -4   1      330.43      327.00     20.44 o 
 -11  -3   1      188.40      191.03     15.81 o 
  -9  -3   1     1140.85     1123.20     33.88 o 
  -7  -3   1      782.12      792.33     21.01 o 
  -5  -3   1     4632.48     4797.21    120.17 o 
  -3  -3   1     3591.29     3516.51     74.02 o 
  -1  -3   1      235.76      225.26      9.10 o 
   1  -3   1    15344.76    14954.87    174.66 o 
   3  -3   1     8320.24     8380.54    118.09 o 
   5  -3   1        7.73       20.12      4.51 o 
   7  -3   1      725.27      731.26     28.71 o 
   9  -3   1      735.64      736.87     34.22 o 
  11  -3   1      256.79      248.74     21.63 o 
 -12  -2   1       61.29       81.18     17.60 o 
 -10  -2   1      439.94      455.97     24.32 o 
  -8  -2   1     1035.49     1039.14     41.53 o 
  -6  -2   1     1312.24     1333.78     31.46 o 
  -4  -2   1     3139.74     3151.28     69.06 o 
  -2  -2   1     4315.65     4496.74     81.33 o 
   0  -2   1     7958.94     8243.93     85.50 o 
   2  -2   1    10422.93    10385.02    115.62 o 
   4  -2   1     2617.61     2512.07     38.35 o 
   6  -2   1     1078.76     1105.53     38.88 o 
   8  -2   1      825.17      804.53     34.76 o 
  10  -2   1      334.52      341.20     21.70 o 
 -11  -1   1       70.54       62.10      8.48 o 
  -9  -1   1      747.23      722.35     22.42 o 
  -7  -1   1     4048.78     4118.62     97.37 o 
  -5  -1   1     1375.04     1332.53     34.59 o 
  -3  -1   1      405.32      403.64     12.23 o 
  -1  -1   1     8999.67     8846.27    116.80 o 
   1  -1   1     5806.04     5552.87     76.07 o 
   3  -1   1     2409.36     2452.44     27.70 o 
   5  -1   1     3723.83     3764.70     64.67 o 
   7  -1   1      201.40      171.68      9.24 o 
   9  -1   1      275.23      282.01     18.52 o 
  11  -1   1      409.65      388.65     24.88 o 
 -12   0   1      114.77      150.54     23.91 o 
 -10   0   1       35.61       38.48      4.78 o 
  -8   0   1      594.18      591.16     17.85 o 
  -6   0   1      207.15      203.54      6.03 o 
  -4   0   1     2450.09     2742.62     46.18 o 
  -2   0   1     1491.24     1565.13     14.07 o 
   2   0   1     1268.99     1406.57     12.67 o 
   4   0   1     1287.30     1248.42     23.20 o 
   6   0   1     1337.76     1304.16     27.52 o 
   8   0   1       43.42       43.69      6.52 o 
  10   0   1      352.66      346.73     22.26 o 
 -11   1   1       58.78       55.48     15.62 o 
  -9   1   1      706.86      696.53     22.71 o 
  -7   1   1     4164.81     4123.98    129.74 o 
  -5   1   1     1548.34     1488.87     28.26 o 
  -3   1   1      340.34      343.88      6.58 o 
  -1   1   1     8496.35     8672.66    119.07 o 
   1   1   1     5628.28     5538.22     47.13 o 
   3   1   1     2666.45     2694.94     41.41 o 
   5   1   1     4069.49     4054.16     78.68 o 
   7   1   1      164.80      153.72      6.10 o 
   9   1   1      257.10      243.70     16.43 o 
  11   1   1      467.43      438.22     26.35 o 
 -12   2   1       63.20       65.13     17.04 o 
 -10   2   1      416.38      447.21     20.79 o 
  -8   2   1     1142.89     1171.45     32.10 o 
  -6   2   1     1397.91     1456.87     33.26 o 
  -4   2   1     2960.41     2977.64     48.00 o 
  -2   2   1     4718.47     4984.91     71.13 o 
   0   2   1     8424.79     8490.94     68.87 o 
   2   2   1    10197.28    10201.52    213.68 o 
   4   2   1     2650.56     2548.40     49.30 o 
   6   2   1     1195.67     1164.42     28.38 o 
   8   2   1      777.19      776.36     24.54 o 
  10   2   1      330.82      296.92     18.73 o 
 -11   3   1      195.99      190.24     24.99 o 
  -9   3   1     1029.67     1027.49     33.28 o 
  -7   3   1      706.57      732.91     21.24 o 
  -5   3   1     4701.05     4890.14     92.04 o 
  -3   3   1     3741.13     3779.27     57.73 o 
  -1   3   1      194.95      185.21      2.98 o 
   1   3   1    15324.83    14719.56    256.62 o 
   3   3   1     8476.75     8487.40    207.97 o 
   5   3   1       21.31       17.30      2.47 o 
   7   3   1      616.24      608.79     19.88 o 
   9   3   1      729.85      743.48     37.28 o 
  11   3   1      293.97      301.27     22.54 o 
 -10   4   1      741.11      782.41     29.78 o 
  -8   4   1      164.45      178.24      8.36 o 
  -6   4   1     1143.67     1157.44     51.18 o 
  -4   4   1     3766.57     3751.45     69.92 o 
  -2   4   1       28.73       26.90      2.56 o 
   0   4   1      529.77      471.32     10.29 o 
   2   4   1     7769.74     7823.20    162.28 o 
   4   4   1     2151.53     2189.61     78.28 o 
   6   4   1       98.57      101.54      7.33 o 
   8   4   1     1033.51     1063.31     45.67 o 
  10   4   1      292.91      301.70     21.92 o 
 -11   5   1       77.83      107.24     16.85 o 
  -9   5   1      523.61      531.30     20.58 o 
  -7   5   1     1761.06     1736.96     75.23 o 
  -5   5   1      126.47      138.02      5.51 o 
  -3   5   1       81.76       71.43      4.88 o 
  -1   5   1     2203.47     2158.48     28.63 o 
   1   5   1     1137.72     1124.24     24.48 o 
   3   5   1      348.43      350.10     15.78 o 
   5   5   1      840.53      839.83     30.57 o 
   7   5   1      790.31      836.54     35.50 o 
   9   5   1      142.60      149.09     13.16 o 
 -10   6   1       24.66       25.04      6.82 o 
  -8   6   1      488.87      504.83     35.18 o 
  -6   6   1      309.81      301.87     10.25 o 
  -4   6   1      845.96      829.65     19.30 o 
  -2   6   1      804.94      812.69     15.33 o 
   0   6   1     1874.81     1893.80     59.61 o 
   2   6   1      512.66      530.48     14.49 o 
   4   6   1      165.86      166.31      7.20 o 
   6   6   1      353.59      378.29     23.97 o 
   8   6   1       12.18       16.86      4.96 o 
  10   6   1      140.02      132.40     15.08 o 
  -9   7   1       33.68       43.11      5.95 o 
  -7   7   1      365.50      380.96     14.46 o 
  -5   7   1       53.24       49.13      3.51 o 
  -3   7   1      121.16      109.35     10.86 o 
  -1   7   1     4044.52     4056.67    136.97 o 
   1   7   1      338.01      350.13     16.31 o 
   3   7   1       42.03       43.00      3.99 o 
   5   7   1      872.70      883.63     29.97 o 
   7   7   1       65.00       73.15      7.36 o 
   9   7   1       85.64       84.93     12.09 o 
  -8   8   1      405.80      397.48     23.57 o 
  -6   8   1     1102.34     1126.00     59.48 o 
  -4   8   1      399.33      398.01     19.95 o 
  -2   8   1      340.68      337.25     15.71 o 
   0   8   1      513.58      529.08     25.10 o 
   2   8   1      663.15      660.88     20.95 o 
   4   8   1     1242.96     1200.40     44.12 o 
   6   8   1      309.44      281.53     18.66 o 
   8   8   1      166.41      176.05     16.78 o 
  -7   9   1       88.48       58.27     10.63 o 
  -5   9   1      828.24      830.16     37.17 o 
  -3   9   1      444.64      453.00     29.47 o 
  -1   9   1      113.87      117.67      9.55 o 
   1   9   1      712.34      753.02     37.77 o 
   3   9   1     1500.46     1546.38     85.12 o 
   5   9   1      322.26      301.99     15.11 o 
   7   9   1      231.03      307.69     33.30 o 
  -6  10   1      135.12      145.67     15.71 o 
  -4  10   1      591.33      564.53     32.61 o 
  -2  10   1      159.99      177.00     15.04 o 
   0  10   1      269.12      265.99     19.57 o 
   2  10   1     1001.00     1045.36     54.54 o 
   4  10   1       98.58       91.95     11.65 o 
   6  10   1        4.04       -1.91      5.69 o 
  -5  11   1       90.99       98.35     12.70 o 
  -3  11   1      189.90      188.41     17.90 o 
  -1  11   1      304.79      312.01     24.66 o 
   1  11   1      157.26      158.15     16.54 o 
   3  11   1      125.34      117.37     12.78 o 
   5  11   1      102.02      120.38     16.20 o 
  -2  12   1       76.80       67.15     10.03 o 
   0  12   1      131.34      122.12     27.55 o 
   2  12   1       15.31       16.50      7.32 o 
  -2 -12   2      351.30      352.89     25.78 o 
   0 -12   2       86.97       90.84     11.68 o 
  -5 -11   2      259.60      249.79     19.38 o 
  -3 -11   2       78.87       82.19     24.48 o 
  -1 -11   2      116.98      140.25     12.87 o 
   1 -11   2      372.43      362.20     23.02 o 
   3 -11   2       69.63       70.03     14.29 o 
  -6 -10   2      147.78      138.52     13.24 o 
  -4 -10   2      362.52      372.15     22.90 o 
  -2 -10   2      104.60      103.45      9.58 o 
   0 -10   2      269.42      287.62     18.45 o 
   2 -10   2      248.39      226.55     13.97 o 
   4 -10   2       16.30        8.89      7.16 o 
   6 -10   2      231.28      236.59     19.30 o 
  -7  -9   2      192.10      153.81     17.40 o 
  -5  -9   2      928.90      914.00     41.84 o 
  -3  -9   2      165.34      183.48     13.13 o 
  -1  -9   2      381.30      358.07     30.19 o 
   1  -9   2     1089.92     1044.04     41.97 o 
   3  -9   2      239.03      233.72     19.53 o 
   5  -9   2       60.58       63.96     12.14 o 
   7  -9   2       56.57       62.88     10.78 o 
  -8  -8   2      242.86      262.93     22.17 o 
  -6  -8   2       88.03       81.65      9.33 o 
  -4  -8   2      496.74      507.50     19.38 o 
  -2  -8   2      542.18      524.37     15.93 o 
   0  -8   2      628.07      620.56     24.21 o 
   2  -8   2      309.56      323.34     14.69 o 
   4  -8   2      581.90      558.21     23.72 o 
   6  -8   2      176.07      179.83     14.73 o 
   8  -8   2      132.61      145.58     14.86 o 
  -9  -7   2      230.22      221.37     15.37 o 
  -7  -7   2      570.23      573.34     24.89 o 
  -5  -7   2      425.14      456.26     16.69 o 
  -3  -7   2     1429.90     1450.82     43.89 o 
  -1  -7   2     1122.29     1193.67     29.96 o 
   1  -7   2      370.86      382.18     14.29 o 
   3  -7   2      845.74      857.90     29.08 o 
   5  -7   2      620.26      628.96     28.81 o 
   7  -7   2      199.92      186.91     14.08 o 
 -10  -6   2       58.20       61.09      9.97 o 
  -8  -6   2     1377.51     1391.91     45.13 o 
  -6  -6   2      614.27      600.88     23.01 o 
  -4  -6   2      650.19      652.44     22.66 o 
  -2  -6   2     2601.40     2598.44     71.81 o 
   0  -6   2      655.14      669.53     21.92 o 
   2  -6   2      791.23      837.61     24.60 o 
   4  -6   2     3701.31     3616.76     74.98 o 
   6  -6   2      556.18      552.93     18.57 o 
   8  -6   2       95.93       90.30     10.19 o 
 -11  -5   2      395.43      385.22     25.52 o 
  -9  -5   2      656.46      650.00     23.68 o 
  -7  -5   2      451.16      477.82     19.12 o 
  -5  -5   2      668.39      618.28     22.01 o 
  -3  -5   2     1925.25     1867.24     71.92 o 
  -1  -5   2     2238.26     2265.76     90.00 o 
   1  -5   2     1540.55     1384.60     37.21 o 
   3  -5   2      898.29      889.59     19.23 o 
   5  -5   2     2095.41     2008.53     51.83 o 
   7  -5   2      972.12      988.31     32.84 o 
   9  -5   2       32.96       42.29      7.73 o 
 -10  -4   2      217.87      225.44     16.76 o 
  -8  -4   2      104.22      106.87      5.97 o 
  -6  -4   2     2970.18     3120.19     91.46 o 
  -4  -4   2     2290.18     2242.18     59.81 o 
  -2  -4   2     1755.87     1917.27     46.19 o 
   0  -4   2     2431.27     2359.85     81.96 o 
   2  -4   2     5954.24     6121.07     96.86 o 
   4  -4   2       52.88       48.61      1.97 o 
   6  -4   2     1058.74      948.31     49.77 o 
   8  -4   2      464.68      473.76     18.85 o 
  10  -4   2      315.97      305.61     22.29 o 
 -11  -3   2      223.21      230.96     16.50 o 
  -9  -3   2        2.67        4.73      3.00 o 
  -7  -3   2       72.04       69.91      4.79 o 
  -5  -3   2     2743.89     2813.01     99.81 o 
  -1  -3   2      480.16      517.58     18.19 o 
   1  -3   2     3378.13     3431.96     59.66 o 
   3  -3   2      577.70      589.53     11.57 o 
   5  -3   2      155.17      156.94      5.95 o 
   7  -3   2      602.39      621.88     21.10 o 
   9  -3   2       16.38       24.61      7.76 o 
 -12  -2   2      167.20      177.79     23.69 o 
 -10  -2   2      523.33      496.03     18.45 o 
  -8  -2   2      937.28      945.58     27.23 o 
  -6  -2   2     2904.80     2877.53     64.06 o 
  -4  -2   2     1090.54     1103.36     27.36 o 
  -2  -2   2     4155.77     4250.58     87.84 o 
   0  -2   2     1150.94     1253.52     50.97 o 
   2  -2   2     4128.38     4169.29     63.20 o 
   4  -2   2     1127.10     1144.72     23.95 o 
   6  -2   2      795.54      843.10     20.95 o 
   8  -2   2      597.21      606.18     27.05 o 
  10  -2   2      215.44      213.38     16.77 o 
 -11  -1   2      187.80      188.10     13.25 o 
  -9  -1   2      161.16      162.12     11.82 o 
  -7  -1   2     1592.23     1577.91     38.21 o 
  -5  -1   2     4062.69     4074.63     77.09 o 
  -3  -1   2     4988.55     4982.37     52.75 o 
  -1  -1   2     1226.71     1230.22     14.36 o 
   1  -1   2     3624.71     3626.05     42.57 o 
   3  -1   2     8807.76     8728.44    212.40 o 
   5  -1   2     2913.24     2890.67     58.15 o 
   7  -1   2      849.71      828.65     32.97 o 
   9  -1   2      461.46      429.18     28.44 o 
  11  -1   2      402.04      402.80     29.95 o 
 -12   0   2       32.68       34.47     12.81 o 
 -10   0   2      285.67      266.67     11.42 o 
  -8   0   2     2480.31     2522.69     65.12 o 
  -6   0   2       35.23       28.89      2.54 o 
  -4   0   2     1176.12     1177.99     19.07 o 
  -2   0   2    32292.33    32640.89   1152.80 o 
   0   0   2     3828.87     4023.18     52.76 o 
   2   0   2      417.71      504.88      7.36 o 
   4   0   2     2800.69     2741.05     42.73 o 
   6   0   2      804.43      788.57     32.64 o 
   8   0   2       77.18       92.35      9.02 o 
  10   0   2      488.18      501.09     30.79 o 
 -11   1   2      148.77      163.61     13.22 o 
  -9   1   2      187.12      178.41      8.21 o 
  -7   1   2     1659.37     1509.86     77.59 o 
  -5   1   2     3964.16     3994.71    104.05 o 
  -3   1   2     4789.75     4864.28     49.06 o 
  -1   1   2     1165.46     1205.31     15.05 o 
   1   1   2     3493.72     3494.38     44.07 o 
   3   1   2     8820.96     8878.85    220.37 o 
   5   1   2     2843.44     2796.80     86.90 o 
   7   1   2      739.76      720.42     31.71 o 
   9   1   2      473.42      441.13     25.18 o 
  11   1   2      404.95      417.59     29.32 o 
 -12   2   2      137.69      133.98     18.26 o 
 -10   2   2      468.24      464.77     17.51 o 
  -8   2   2      955.60      948.06     26.51 o 
  -6   2   2     2866.97     2815.85     81.49 o 
  -4   2   2      960.59      991.68     20.62 o 
  -2   2   2     4372.62     4444.28     67.26 o 
   0   2   2      967.88     1053.56     14.80 o 
   2   2   2     4077.73     4059.81     96.85 o 
   4   2   2     1226.71     1215.79     35.22 o 
   6   2   2      703.36      706.72     28.37 o 
   8   2   2      518.76      552.36     28.12 o 
  10   2   2      265.31      262.04     19.59 o 
 -11   3   2      212.85      222.07     16.57 o 
  -9   3   2       11.50       15.26      3.83 o 
  -7   3   2       94.78      101.41      4.99 o 
  -5   3   2     2722.55     2791.57     62.18 o 
  -3   3   2       17.44       32.72      4.65 o 
  -1   3   2      478.83      527.01      7.04 o 
   1   3   2     3357.32     3459.57     85.44 o 
   3   3   2      544.96      583.89     18.80 o 
   5   3   2      115.24      110.18      7.17 o 
   7   3   2      583.89      574.84     25.89 o 
   9   3   2       30.08       49.19      8.74 o 
 -10   4   2      284.34      312.89     17.66 o 
  -8   4   2       71.99       78.28      5.57 o 
  -6   4   2     2910.28     2874.78     61.51 o 
  -4   4   2     2375.67     2379.06     42.14 o 
  -2   4   2     1789.92     1984.89     30.09 o 
   0   4   2     2489.33     2408.00     44.14 o 
   2   4   2     5899.35     5912.35    133.07 o 
   4   4   2       69.59       62.34      8.58 o 
   6   4   2     1238.59     1202.77     44.26 o 
   8   4   2      529.13      528.52     27.62 o 
  10   4   2      287.34      285.82     22.78 o 
 -11   5   2      432.26      417.72     24.17 o 
  -9   5   2      673.85      691.88     24.40 o 
  -7   5   2      421.37      437.37     13.46 o 
  -5   5   2      754.24      739.41     17.95 o 
  -3   5   2     1953.10     1921.44     65.93 o 
  -1   5   2     2296.83     2411.41     57.37 o 
   1   5   2     1727.95     1676.59     37.74 o 
   3   5   2      809.49      809.84     23.70 o 
   5   5   2     2056.32     2112.25     75.09 o 
   7   5   2     1034.48     1071.87     47.25 o 
   9   5   2       21.01       38.69      8.32 o 
 -10   6   2       61.94       63.95      7.93 o 
  -8   6   2     1303.81     1373.39     45.90 o 
  -6   6   2      582.87      604.19     17.17 o 
  -4   6   2      696.37      711.77     16.59 o 
  -2   6   2     2712.79     2678.87     67.30 o 
   0   6   2      739.63      772.83     19.68 o 
   2   6   2      767.26      792.11     27.97 o 
   4   6   2     3628.58     3741.56    129.08 o 
   6   6   2      588.51      623.68     29.82 o 
   8   6   2      116.35      125.79     11.56 o 
  -9   7   2      249.92      257.79     16.61 o 
  -7   7   2      603.19      603.91     19.22 o 
  -5   7   2      373.88      363.67     16.14 o 
  -3   7   2     1375.43     1364.52     40.23 o 
  -1   7   2     1100.32     1201.27     44.94 o 
   1   7   2      306.92      301.28     20.68 o 
   3   7   2      828.96      857.29     28.20 o 
   5   7   2      614.66      616.88     33.50 o 
   7   7   2      158.21      147.77     13.01 o 
  -8   8   2      275.47      255.33     14.59 o 
  -6   8   2       68.44       75.97      5.03 o 
  -4   8   2      437.20      452.69     18.01 o 
  -2   8   2      520.40      506.82     22.88 o 
   0   8   2      557.75      574.68     19.39 o 
   2   8   2      279.38      290.29     12.04 o 
   4   8   2      637.10      625.87     23.73 o 
   6   8   2      163.97      159.86     12.11 o 
   8   8   2      113.95      134.94     30.34 o 
  -7   9   2      188.02      168.79     12.64 o 
  -5   9   2      890.66      908.43     44.81 o 
  -3   9   2      198.36      217.16     13.14 o 
  -1   9   2      431.79      424.57     23.01 o 
   1   9   2     1076.95     1068.36     36.50 o 
   3   9   2      224.11      217.91     10.92 o 
   5   9   2       58.55       58.03     22.58 o 
   7   9   2       45.79       52.00     16.96 o 
  -6  10   2      138.66      150.27     13.16 o 
  -4  10   2      396.94      424.42     29.38 o 
  -2  10   2      132.29      146.43     14.26 o 
   0  10   2      289.12      314.11     21.66 o 
   2  10   2      246.61      246.38     17.74 o 
   4  10   2        9.80        4.60      5.87 o 
   6  10   2      233.42      265.68     34.66 o 
  -5  11   2      274.24      273.86     22.47 o 
  -3  11   2       75.32       94.61     12.03 o 
  -1  11   2      115.75      111.77     12.39 o 
   1  11   2      402.73      414.75     25.98 o 
   3  11   2       62.42       62.66     11.73 o 
  -2  12   2      338.26      341.55     25.06 o 
   0  12   2       86.66       80.08     13.51 o 
  -2 -12   3       65.90       72.34     10.12 o 
   0 -12   3       54.40       61.51     13.43 o 
  -5 -11   3      132.18      130.26     14.28 o 
  -3 -11   3      347.07      351.63     26.77 o 
  -1 -11   3      197.49      222.04     17.53 o 
   1 -11   3       73.51       77.66     10.06 o 
   3 -11   3      188.07      151.56     17.25 o 
  -6 -10   3      416.28      416.41     36.32 o 
  -4 -10   3       86.46       78.82      8.88 o 
  -2 -10   3       86.70       84.12      8.45 o 
   0 -10   3      679.92      657.88     44.95 o 
   2 -10   3      112.74      123.38     10.19 o 
   4 -10   3       64.60       94.51     28.96 o 
  -7  -9   3      519.80      506.00     39.44 o 
  -5  -9   3      491.30      474.82     35.31 o 
  -3  -9   3       59.33       58.10      6.39 o 
  -1  -9   3      583.35      591.89     20.82 o 
   1  -9   3     1215.16     1165.96     48.00 o 
   3  -9   3      189.89      169.45     16.53 o 
   5  -9   3      407.49      444.61     27.98 o 
  -8  -8   3      499.43      485.93     36.89 o 
  -6  -8   3      350.02      351.44     16.56 o 
  -4  -8   3      343.93      331.48     15.00 o 
  -2  -8   3       75.49       81.53      6.75 o 
   0  -8   3      182.65      176.59     11.16 o 
   2  -8   3     1295.49     1335.13     50.18 o 
   4  -8   3      384.64      378.08     22.90 o 
   6  -8   3      427.02      393.45     24.21 o 
  -9  -7   3      291.52      312.97     19.58 o 
  -7  -7   3       38.76       45.00      5.73 o 
  -5  -7   3      288.59      272.17     12.46 o 
  -3  -7   3     3646.60     3809.28    122.42 o 
  -1  -7   3      540.22      551.25     36.53 o 
   1  -7   3       45.70       34.74      3.85 o 
   3  -7   3      701.55      698.55     20.50 o 
   5  -7   3      145.03      136.16     10.70 o 
   7  -7   3       31.44       26.25      6.73 o 
 -10  -6   3      230.38      215.86     25.43 o 
  -8  -6   3       76.04       73.51      8.09 o 
  -6  -6   3      249.16      228.04     24.17 o 
  -4  -6   3     1260.84     1256.24     39.74 o 
  -2  -6   3     1254.05     1215.75     37.86 o 
   0  -6   3      834.66      778.78     38.73 o 
   2  -6   3      128.64      115.77     11.72 o 
   4  -6   3     1072.67     1060.29     38.67 o 
   6  -6   3        8.66        9.27      2.57 o 
   8  -6   3       83.58       97.00     14.59 o 
 -11  -5   3      254.29      254.63     29.53 o 
  -9  -5   3      311.01      304.13     13.63 o 
  -7  -5   3      185.79      163.69     13.67 o 
  -5  -5   3      402.24      382.87     14.68 o 
  -3  -5   3     1137.04     1050.28     38.48 o 
  -1  -5   3       17.76       15.11      5.46 o 
   1  -5   3       89.31       92.88      6.41 o 
   3  -5   3     1870.35     1836.98     32.53 o 
   5  -5   3     1136.94     1097.32     31.86 o 
   7  -5   3      109.32      100.73      7.10 o 
   9  -5   3      553.73      542.13     43.38 o 
 -12  -4   3      291.54      310.16     34.26 o 
 -10  -4   3       46.48       48.15      5.41 o 
  -8  -4   3      356.89      358.55     13.05 o 
  -6  -4   3     2562.56     2635.78     83.51 o 
  -4  -4   3     1568.23     1630.31     69.43 o 
  -2  -4   3     1564.45     1584.68     40.87 o 
   0  -4   3     3172.40     3206.50     63.20 o 
   2  -4   3     1457.34     1380.69     22.03 o 
   4  -4   3      873.27      836.66     21.97 o 
   6  -4   3     1926.48     1916.49     54.97 o 
   8  -4   3      224.79      211.78     13.86 o 
 -11  -3   3      177.39      192.08     13.64 o 
  -9  -3   3        6.67        8.79      2.85 o 
  -7  -3   3     2229.56     2257.35     59.65 o 
  -5  -3   3     4055.27     4014.69    116.98 o 
  -3  -3   3       27.42       34.97      5.73 o 
  -1  -3   3     2927.33     2931.99    103.81 o 
   1  -3   3     6580.67     6632.60    120.30 o 
   3  -3   3      285.02      288.87      8.10 o 
   5  -3   3     1183.84     1202.78     30.29 o 
   7  -3   3      760.48      768.32     32.64 o 
   9  -3   3      219.70      235.19     18.46 o 
 -12  -2   3      467.88      468.70     44.10 o 
 -10  -2   3      421.87      401.64     16.23 o 
  -8  -2   3      442.83      443.93     20.07 o 
  -6  -2   3     2987.95     2888.17     94.93 o 
  -4  -2   3     3677.67     3805.23    100.53 o 
  -2  -2   3     5378.41     5313.74     83.06 o 
   0  -2   3     3717.43     3562.08     58.34 o 
   2  -2   3     1976.09     1996.25     38.13 o 
   4  -2   3     2055.69     2134.48     46.33 o 
   6  -2   3     1552.69     1454.44     57.00 o 
   8  -2   3      241.58      246.78     15.94 o 
  10  -2   3      139.57      153.15     16.68 o 
 -11  -1   3       69.95       71.50     10.82 o 
  -9  -1   3      924.83      906.58     27.18 o 
  -7  -1   3      587.24      604.62     24.61 o 
  -5  -1   3      452.59      455.28     16.28 o 
  -3  -1   3     1682.75     1633.08     71.32 o 
  -1  -1   3      350.08      381.21     12.52 o 
   1  -1   3     1458.88     1468.57     26.68 o 
   3  -1   3     4890.13     4354.97    246.61 o 
   5  -1   3      415.36      397.26      9.56 o 
   7  -1   3      149.98      180.69     12.19 o 
   9  -1   3      548.91      552.20     32.68 o 
 -12   0   3       15.66       24.94     11.56 o 
 -10   0   3      256.47      243.91     15.20 o 
  -8   0   3       64.42       60.08      6.48 o 
  -6   0   3       41.41       35.12      1.85 o 
  -4   0   3     9265.20     9515.87    121.18 o 
  -2   0   3     6230.42     6129.62     88.25 o 
   0   0   3     5685.67     6080.51     98.06 o 
   2   0   3      199.53      196.63      5.36 o 
   4   0   3     4202.03     4174.53    124.55 o 
   6   0   3        2.32        1.04      2.83 o 
   8   0   3       37.81       31.57      5.44 o 
  10   0   3      152.97      135.21     15.10 o 
 -11   1   3       53.17       68.41      9.06 o 
  -9   1   3     1040.95     1054.35     40.80 o 
  -7   1   3      685.64      661.30     15.04 o 
  -5   1   3      411.32      423.61      8.61 o 
  -3   1   3     1541.04     1452.94     24.74 o 
  -1   1   3      319.75      346.34      7.60 o 
   1   1   3     1653.11     1708.35     26.86 o 
   3   1   3     5166.27     4957.23    130.96 o 
   5   1   3      387.59      377.87     16.92 o 
   7   1   3      132.99      159.76     11.99 o 
   9   1   3      621.00      617.14     34.23 o 
 -12   2   3      442.08      436.96     28.71 o 
 -10   2   3      464.60      473.83     24.47 o 
  -8   2   3      498.13      526.34     23.28 o 
  -6   2   3     2832.30     2860.72     66.26 o 
  -4   2   3     3720.84     3826.72     45.38 o 
  -2   2   3     5584.59     5444.36     93.37 o 
   0   2   3     3566.58     3325.67     58.20 o 
   2   2   3     2024.19     1873.75     48.03 o 
   4   2   3     2116.91     2075.70     66.26 o 
   6   2   3     1513.82     1440.89     55.87 o 
   8   2   3      277.34      288.86     17.96 o 
  10   2   3      176.79      181.50     17.43 o 
 -11   3   3      142.39      127.24     14.32 o 
  -9   3   3        0.92        6.46      4.30 o 
  -7   3   3     2283.77     2388.92     55.35 o 
  -5   3   3     4124.09     4311.89     71.51 o 
  -3   3   3       55.34       72.45      5.44 o 
  -1   3   3     3089.97     3155.74     54.31 o 
   1   3   3     6768.34     6727.81    176.36 o 
   3   3   3      262.52      276.58     13.42 o 
   5   3   3     1054.85     1070.59     43.32 o 
   7   3   3      759.44      734.68     35.44 o 
   9   3   3      254.96      253.84     26.10 o 
 -12   4   3      309.86      293.98     22.67 o 
 -10   4   3       39.61       44.43      9.72 o 
  -8   4   3      310.63      308.43     17.37 o 
  -6   4   3     2512.98     2495.39     50.45 o 
  -4   4   3     1483.87     1568.09     35.87 o 
  -2   4   3     1448.10     1403.63     68.28 o 
   0   4   3     3108.10     3054.02     55.33 o 
   2   4   3     1334.42     1304.37     41.28 o 
   4   4   3      811.02      820.69     32.08 o 
   6   4   3     1973.12     1996.61     80.22 o 
   8   4   3      198.96      177.74     15.94 o 
 -11   5   3      289.64      276.92     18.75 o 
  -9   5   3      290.88      300.59     18.70 o 
  -7   5   3      167.97      163.03      7.37 o 
  -5   5   3      406.34      380.23     10.67 o 
  -3   5   3     1090.07     1038.53     25.46 o 
  -1   5   3       33.58       28.94      2.38 o 
   1   5   3       51.33       73.50      6.08 o 
   3   5   3     1814.32     1827.18     68.42 o 
   5   5   3     1224.99     1259.45     49.98 o 
   7   5   3      143.56      129.55     11.57 o 
   9   5   3      477.12      498.42     34.40 o 
 -10   6   3      192.07      199.12     16.56 o 
  -8   6   3       85.26       97.07      7.15 o 
  -6   6   3      297.64      292.51      9.05 o 
  -4   6   3     1186.12     1082.13     78.80 o 
  -2   6   3     1160.10     1142.61     31.46 o 
   0   6   3      912.34      934.09     21.49 o 
   2   6   3      125.49      118.97      6.91 o 
   4   6   3      982.70      937.15     41.18 o 
   6   6   3        2.35       -2.00      4.72 o 
   8   6   3       98.48      117.20     13.19 o 
  -9   7   3      336.84      356.54     20.09 o 
  -7   7   3       20.70       29.48      4.06 o 
  -5   7   3      265.17      273.03      9.43 o 
  -3   7   3     3755.55     3797.19    106.90 o 
  -1   7   3      609.66      633.22     17.23 o 
   1   7   3       32.55       29.58      3.87 o 
   3   7   3      737.08      757.02     29.82 o 
   5   7   3      168.81      186.51     19.87 o 
   7   7   3       31.44       27.93      6.31 o 
  -8   8   3      552.68      534.27     27.92 o 
  -6   8   3      345.19      345.56     15.49 o 
  -4   8   3      306.20      295.51     14.01 o 
  -2   8   3       85.54       94.68      6.73 o 
   0   8   3      208.35      205.84     15.72 o 
   2   8   3     1383.21     1374.94     45.94 o 
   4   8   3      380.12      380.42     19.40 o 
   6   8   3      368.17      360.55     22.93 o 
  -7   9   3      514.83      500.19     28.83 o 
  -5   9   3      474.53      466.05     20.23 o 
  -3   9   3       87.39       94.92      8.97 o 
  -1   9   3      575.94      574.78     28.54 o 
   1   9   3     1211.16     1180.19     40.41 o 
   3   9   3      207.93      207.43     11.25 o 
   5   9   3      398.53      404.65     26.09 o 
  -6  10   3      404.90      410.72     42.56 o 
  -4  10   3       86.30      106.15     11.10 o 
  -2  10   3       82.98       93.23     10.82 o 
   0  10   3      663.74      676.95     37.64 o 
   2  10   3       87.71       97.89     13.51 o 
   4  10   3       45.04       62.93     18.01 o 
  -5  11   3      133.01      129.07     23.20 o 
  -3  11   3      316.03      312.90     24.70 o 
  -1  11   3      196.72      228.23     17.24 o 
   1  11   3       85.81       92.77     19.74 o 
   3  11   3      155.87      155.78     17.94 o 
  -2  12   3       74.07       82.21     12.94 o 
  -5 -11   4       79.67       84.26     11.65 o 
  -3 -11   4      135.57      135.49     13.91 o 
  -1 -11   4      221.38      225.16     18.36 o 
   1 -11   4       51.46       52.68     14.85 o 
  -6 -10   4      196.45      187.85     25.17 o 
  -4 -10   4       35.98       33.76     11.87 o 
  -2 -10   4      329.30      327.15     21.21 o 
   0 -10   4      209.84      221.08     16.28 o 
   2 -10   4       25.67       23.66     10.93 o 
   4 -10   4      142.30      156.50     13.63 o 
  -7  -9   4      314.00      303.52     29.78 o 
  -5  -9   4       39.22       44.61      6.67 o 
  -3  -9   4       86.57       86.55      9.07 o 
  -1  -9   4      761.24      744.40     35.11 o 
   1  -9   4      247.11      263.76     15.51 o 
   3  -9   4       40.93       30.83      6.90 o 
   5  -9   4      173.42      192.64     16.55 o 
  -8  -8   4       13.35       19.52      8.97 o 
  -6  -8   4      308.15      285.59     14.98 o 
  -4  -8   4      519.22      510.90     23.33 o 
  -2  -8   4      489.72      520.75     22.62 o 
   0  -8   4      119.82      135.88     10.86 o 
   2  -8   4      209.51      201.27     13.64 o 
   4  -8   4      173.75      166.52     12.43 o 
   6  -8   4      231.58      235.73     18.28 o 
  -9  -7   4       97.67      105.44      9.62 o 
  -7  -7   4       32.36       36.38      6.00 o 
  -5  -7   4     1020.73     1063.36     42.20 o 
  -3  -7   4     1535.58     1530.09     78.38 o 
  -1  -7   4      479.37      503.00     30.19 o 
   1  -7   4      486.62      480.80     19.54 o 
   3  -7   4      717.21      690.53     32.78 o 
   5  -7   4      425.09      423.61     23.68 o 
   7  -7   4      448.78      512.46     48.25 o 
 -10  -6   4      442.55      423.34     25.14 o 
  -8  -6   4      189.67      190.04     12.03 o 
  -6  -6   4      320.71      306.62     16.01 o 
  -4  -6   4     2070.44     2153.80    186.84 o 
  -2  -6   4      750.81      758.40     40.06 o 
   0  -6   4      186.87      203.90     17.30 o 
   2  -6   4     2511.34     2521.77     63.29 o 
   4  -6   4      634.69      645.50     29.41 o 
   6  -6   4      135.78      136.57     11.97 o 
   8  -6   4      432.08      415.52     44.64 o 
 -11  -5   4      528.24      546.39     40.98 o 
  -9  -5   4      253.91      262.35     15.78 o 
  -7  -5   4      420.55      444.23     23.96 o 
  -5  -5   4      981.34      936.56     35.76 o 
  -3  -5   4     3358.21     3318.44     99.54 o 
  -1  -5   4      878.07      802.19     39.73 o 
   1  -5   4      144.86      134.08      5.39 o 
   3  -5   4     1536.49     1468.67     37.93 o 
   5  -5   4     1407.05     1395.17     41.52 o 
   7  -5   4      142.77      131.22     19.65 o 
 -12  -4   4      124.65      136.29     24.32 o 
 -10  -4   4       20.93       25.67      6.76 o 
  -8  -4   4      594.13      609.31     49.91 o 
  -6  -4   4     1036.74     1055.48     37.26 o 
  -4  -4   4       82.76       85.13      6.38 o 
  -2  -4   4     1686.35     1529.06     66.30 o 
   0  -4   4     2701.29     2807.11     66.52 o 
   2  -4   4      133.97      139.94     11.32 o 
   4  -4   4      411.17      412.12     13.82 o 
   6  -4   4      558.18      550.17     19.36 o 
   8  -4   4      356.74      334.97     22.46 o 
 -11  -3   4      215.78      236.62     16.80 o 
  -9  -3   4       29.05       48.56      8.91 o 
  -7  -3   4      407.86      417.07     19.61 o 
  -5  -3   4       50.12       56.58      8.41 o 
  -3  -3   4      839.54      834.77     16.18 o 
  -1  -3   4     3148.51     3111.75     75.69 o 
   1  -3   4      261.15      254.80      7.12 o 
   3  -3   4      226.92      225.59      7.89 o 
   5  -3   4     1134.06     1106.05     31.73 o 
   7  -3   4      144.43      158.56     13.04 o 
   9  -3   4        7.78        9.09      6.22 o 
 -12  -2   4      281.08      297.76     32.53 o 
 -10  -2   4      214.56      203.27     15.26 o 
  -8  -2   4      226.65      230.47     12.59 o 
  -6  -2   4      461.77      438.40     22.88 o 
  -4  -2   4       85.10       85.12      5.57 o 
  -2  -2   4     1050.98      956.38     46.98 o 
   0  -2   4     1405.15     1402.25     27.78 o 
   2  -2   4      523.82      514.29     13.03 o 
   4  -2   4     1809.15     1735.41     57.92 o 
   6  -2   4     1361.09     1346.92     51.54 o 
   8  -2   4      223.61      234.58     18.47 o 
 -11  -1   4      450.30      450.33     26.13 o 
  -9  -1   4      760.80      731.73     32.25 o 
  -7  -1   4      806.15      796.71     18.82 o 
  -5  -1   4     2295.97     2248.82     83.23 o 
  -3  -1   4     4346.67     4249.15     60.41 o 
  -1  -1   4     2221.39     2218.07     40.89 o 
   1  -1   4     1185.01     1174.15     24.37 o 
   3  -1   4     1069.84     1089.49     24.39 o 
   5  -1   4     1222.74     1209.24     45.38 o 
   7  -1   4      696.43      657.19     33.72 o 
   9  -1   4      203.20      196.13     18.47 o 
 -12   0   4      137.44      118.75     17.84 o 
 -10   0   4      349.33      416.02     22.70 o 
  -8   0   4      174.76      177.94     11.91 o 
  -6   0   4      375.83      353.25     15.30 o 
  -4   0   4    17332.23    16314.69    203.97 o 
  -2   0   4     3200.75     3272.05    169.90 o 
   0   0   4      356.49      403.10      8.66 o 
   2   0   4     3735.53     3676.12     71.15 o 
   4   0   4     2130.36     2072.29     69.20 o 
   6   0   4      432.70      434.90     22.03 o 
   8   0   4      813.36      906.82     44.50 o 
 -11   1   4      457.71      450.17     24.54 o 
  -9   1   4      794.51      807.76     34.85 o 
  -7   1   4      726.86      763.08     30.94 o 
  -5   1   4     2174.97     2235.63     42.37 o 
  -3   1   4     4289.27     4369.88     79.64 o 
  -1   1   4     2165.94     2128.50     41.80 o 
   1   1   4     1247.90     1181.28     33.53 o 
   3   1   4     1030.80     1014.82     35.45 o 
   5   1   4     1114.94     1098.05     42.67 o 
   7   1   4      711.72      711.62     35.08 o 
   9   1   4      221.48      222.41     18.84 o 
 -12   2   4      259.26      248.73     22.40 o 
 -10   2   4      249.58      222.09     13.91 o 
  -8   2   4      211.70      229.44     13.68 o 
  -6   2   4      393.27      385.38     10.68 o 
  -4   2   4      133.47      130.56      4.59 o 
  -2   2   4      942.68      863.20     16.10 o 
   0   2   4     1337.88     1290.60     26.63 o 
   2   2   4      567.81      528.47     13.22 o 
   4   2   4     1686.19     1645.92     65.42 o 
   6   2   4     1262.77     1179.45     62.64 o 
   8   2   4      270.75      260.04     17.09 o 
 -11   3   4      192.29      193.13     17.28 o 
  -9   3   4       25.62       41.58      5.92 o 
  -7   3   4      424.40      431.20     14.01 o 
  -5   3   4       46.83       58.10      3.24 o 
  -3   3   4      809.43      828.07     22.05 o 
  -1   3   4     3103.85     3134.62     66.19 o 
   1   3   4      304.41      312.88     11.18 o 
   3   3   4      233.03      235.64     10.32 o 
   5   3   4     1126.28     1152.28     47.76 o 
   7   3   4      168.34      170.76     12.27 o 
   9   3   4       18.07       38.38      7.93 o 
 -12   4   4      160.15      174.81     17.22 o 
 -10   4   4       22.49       43.48      7.27 o 
  -8   4   4      615.18      612.12     20.71 o 
  -6   4   4     1094.73     1156.04     31.43 o 
  -4   4   4       77.92       87.73      4.66 o 
  -2   4   4     1724.10     1761.80     34.43 o 
   0   4   4     2714.37     2754.78     61.70 o 
   2   4   4      122.12      114.66      6.22 o 
   4   4   4      522.30      517.68     21.55 o 
   6   4   4      607.04      595.04     30.27 o 
   8   4   4      322.17      330.35     24.05 o 
 -11   5   4      506.17      520.94     33.50 o 
  -9   5   4      214.01      221.92     16.70 o 
  -7   5   4      513.55      568.66     19.28 o 
  -5   5   4      994.95      984.50     21.36 o 
  -3   5   4     3300.87     3105.47     86.62 o 
  -1   5   4      967.43      949.41     16.69 o 
   1   5   4      184.32      167.23      7.33 o 
   3   5   4     1570.10     1604.69     60.34 o 
   5   5   4     1440.58     1454.71     62.39 o 
   7   5   4      129.21      128.29     13.53 o 
 -10   6   4      431.65      423.81     25.27 o 
  -8   6   4      205.45      200.33     10.39 o 
  -6   6   4      343.36      329.86     12.39 o 
  -4   6   4     2096.92     2164.58     57.09 o 
  -2   6   4      836.00      866.86     24.67 o 
   0   6   4      208.49      210.10     10.35 o 
   2   6   4     2409.65     2422.02     96.25 o 
   4   6   4      621.26      631.32     29.76 o 
   6   6   4      146.74      162.75     13.86 o 
   8   6   4      412.93      392.66     27.03 o 
  -9   7   4      106.99      105.55      9.29 o 
  -7   7   4       20.56       31.95      4.61 o 
  -5   7   4      989.43     1025.23     32.53 o 
  -3   7   4     1453.48     1511.85     45.65 o 
  -1   7   4      406.05      403.55     12.82 o 
   1   7   4      517.65      487.28     17.15 o 
   3   7   4      746.66      743.39     34.78 o 
   5   7   4      372.08      366.15     24.65 o 
   7   7   4      433.71      445.05     32.43 o 
  -8   8   4       20.61       41.91     10.66 o 
  -6   8   4      260.84      252.82     15.78 o 
  -4   8   4      487.54      476.02     29.45 o 
  -2   8   4      457.32      455.55     18.54 o 
   0   8   4      109.12      112.39      7.86 o 
   2   8   4      260.59      231.09     13.32 o 
   4   8   4      140.85      149.66     13.65 o 
   6   8   4      207.53      185.53     19.47 o 
  -7   9   4      306.98      308.82     22.29 o 
  -5   9   4       58.43       53.57      6.16 o 
  -3   9   4       98.68      119.37      8.20 o 
  -1   9   4      743.07      745.71     37.74 o 
   1   9   4      255.96      255.69     13.79 o 
   3   9   4       42.94       39.93     11.06 o 
   5   9   4      141.84      137.32     16.21 o 
  -6  10   4      220.19      249.39     19.94 o 
  -4  10   4       48.65       51.83      9.20 o 
  -2  10   4      338.13      336.93     28.60 o 
   0  10   4      230.01      242.58     18.61 o 
   2  10   4       31.14       39.14      7.08 o 
   4  10   4      139.15      113.91     19.65 o 
  -5  11   4       77.22       55.71     17.94 o 
  -3  11   4      116.93      129.69     23.27 o 
  -1  11   4      242.96      252.94     18.38 o 
   1  11   4       56.68       58.20      9.24 o 
  -3 -11   5      138.37      142.86     14.92 o 
  -1 -11   5       80.29       80.59     17.72 o 
  -6 -10   5       94.95      110.43     18.51 o 
  -4 -10   5      114.29      128.78     19.01 o 
  -2 -10   5      690.79      647.11     30.97 o 
   0 -10   5      153.84      164.98     20.79 o 
   2 -10   5       37.81       31.42      7.13 o 
  -7  -9   5      121.99      114.08     17.57 o 
  -5  -9   5       55.21       70.75      9.16 o 
  -3  -9   5      353.61      358.72     20.62 o 
  -1  -9   5     1035.78      970.08     42.07 o 
   1  -9   5       89.63       89.67     11.01 o 
   3  -9   5      128.86      154.14     15.00 o 
  -8  -8   5      135.33      138.16     10.20 o 
  -6  -8   5      212.22      207.48     14.96 o 
  -4  -8   5      125.11      124.60     11.14 o 
  -2  -8   5      334.59      339.81     17.21 o 
   0  -8   5     1192.82     1227.18     46.28 o 
   2  -8   5      587.57      579.22     31.55 o 
   4  -8   5      222.94      223.68     17.56 o 
  -9  -7   5       14.10        8.22      5.35 o 
  -7  -7   5       68.70       61.37      8.28 o 
  -5  -7   5     1146.56     1189.71     49.24 o 
  -3  -7   5      274.85      264.35     14.37 o 
  -1  -7   5       42.45       46.91      5.67 o 
   1  -7   5      320.94      331.90     13.01 o 
   3  -7   5       18.30       23.28      6.50 o 
   5  -7   5       20.30       13.69      4.89 o 
 -10  -6   5      202.29      227.81     17.35 o 
  -8  -6   5      129.47      135.50     12.05 o 
  -6  -6   5      164.48      181.89     12.56 o 
  -4  -6   5      644.36      643.11     27.82 o 
  -2  -6   5       33.92       36.24      5.04 o 
   0  -6   5      213.25      234.52     12.79 o 
   2  -6   5      366.29      360.18     19.15 o 
   4  -6   5       52.59       39.02      7.94 o 
   6  -6   5       82.36       91.26     13.04 o 
 -11  -5   5      206.96      228.24     18.89 o 
  -9  -5   5      105.70      101.08     10.85 o 
  -7  -5   5       59.05       57.29      6.53 o 
  -5  -5   5      547.79      574.55     24.23 o 
  -3  -5   5      226.23      218.50      9.02 o 
  -1  -5   5      280.95      284.40     11.92 o 
   1  -5   5     1419.49     1445.06     58.96 o 
   3  -5   5      482.02      461.14     15.80 o 
   5  -5   5       25.32       35.56      6.34 o 
   7  -5   5      712.70      704.91     53.66 o 
 -10  -4   5      529.26      537.20     27.27 o 
  -8  -4   5      817.81      816.21     35.00 o 
  -6  -4   5       15.35       20.28      5.58 o 
  -4  -4   5      487.86      461.01     11.24 o 
  -2  -4   5     4077.28     4219.17    114.73 o 
   0  -4   5      765.19      776.68     33.89 o 
   2  -4   5        2.28        4.21      2.27 o 
   4  -4   5     1309.16     1366.83     40.61 o 
   6  -4   5      584.24      564.76     33.14 o 
   8  -4   5      322.79      297.60     33.78 o 
 -11  -3   5       23.19       22.38      7.22 o 
  -9  -3   5      658.08      663.03     56.64 o 
  -7  -3   5     1128.90     1167.71     46.64 o 
  -5  -3   5       26.05       31.09      4.65 o 
  -3  -3   5     2566.34     2625.79     53.90 o 
  -1  -3   5     5871.63     5992.63    130.34 o 
   1  -3   5      349.43      347.05     11.23 o 
   3  -3   5     1202.26     1199.78     32.19 o 
   5  -3   5     1030.59     1058.81     43.70 o 
   7  -3   5      369.78      375.70     21.51 o 
 -12  -2   5      317.75      304.14     23.38 o 
 -10  -2   5      580.01      602.50     32.61 o 
  -8  -2   5      813.21      779.76     31.48 o 
  -6  -2   5      349.69      340.73     16.22 o 
  -4  -2   5     1999.75     1984.71     66.16 o 
  -2  -2   5     4438.18     4584.46    108.58 o 
   0  -2   5     1627.97     1637.10     37.52 o 
   2  -2   5      889.04      879.01     23.17 o 
   4  -2   5      443.48      448.14     19.27 o 
   6  -2   5      539.23      557.61     29.34 o 
   8  -2   5      255.98      266.48     19.12 o 
 -11  -1   5      432.30      449.09     28.24 o 
  -9  -1   5      184.64      201.55     13.44 o 
  -7  -1   5      112.78      134.19     11.92 o 
  -5  -1   5      908.99      897.82     32.36 o 
  -3  -1   5      522.74      510.18     10.55 o 
  -1  -1   5      783.29      783.22     18.58 o 
   1  -1   5     3134.17     3169.22     71.68 o 
   3  -1   5      357.86      346.22      9.74 o 
   5  -1   5      187.12      194.80     11.18 o 
   7  -1   5      759.51      733.77     40.41 o 
 -12   0   5      160.35      163.77     15.65 o 
 -10   0   5      441.21      430.46     25.70 o 
  -8   0   5       13.80       22.92      4.37 o 
  -6   0   5      513.10      535.31     22.28 o 
  -4   0   5      949.43      891.82     30.23 o 
  -2   0   5      347.39      355.59      9.02 o 
   0   0   5      113.59      126.14      4.79 o 
   2   0   5      446.68      432.91     10.98 o 
   4   0   5      220.58      216.69     11.47 o 
   6   0   5      124.02      126.38     11.69 o 
   8   0   5      359.10      339.83     24.85 o 
 -11   1   5      480.40      467.34     28.41 o 
  -9   1   5      230.13      241.62     15.30 o 
  -7   1   5       86.76       95.82      9.92 o 
  -5   1   5      847.24      830.91     24.45 o 
  -3   1   5      487.35      483.93     11.98 o 
  -1   1   5      879.81      854.18     19.12 o 
   1   1   5     3303.10     3407.04    101.62 o 
   3   1   5      336.79      331.83     21.69 o 
   5   1   5      172.42      175.29     12.83 o 
   7   1   5      832.76      817.36     41.71 o 
 -12   2   5      333.19      306.14     24.47 o 
 -10   2   5      582.14      562.62     31.49 o 
  -8   2   5      739.68      709.34     35.69 o 
  -6   2   5      444.82      450.68     12.21 o 
  -4   2   5     2188.85     2299.53     49.90 o 
  -2   2   5     4393.10     4415.98     85.85 o 
   0   2   5     1643.57     1658.26     37.09 o 
   2   2   5     1041.89     1021.84     34.51 o 
   4   2   5      442.49      435.24     20.38 o 
   6   2   5      571.75      583.70     30.76 o 
   8   2   5      287.94      268.36     17.88 o 
 -11   3   5       15.97       25.30      7.35 o 
  -9   3   5      681.11      690.25     32.00 o 
  -7   3   5     1160.36     1183.60     42.10 o 
  -5   3   5       21.36       27.42      3.08 o 
  -3   3   5     2556.74     2573.42     58.72 o 
  -1   3   5     5956.15     5880.73    135.67 o 
   1   3   5      325.52      310.07     13.90 o 
   3   3   5     1052.92     1099.20     45.89 o 
   5   3   5      990.03      993.16     46.93 o 
   7   3   5      401.41      401.29     23.87 o 
 -10   4   5      488.92      481.79     32.65 o 
  -8   4   5      807.95      805.31     26.88 o 
  -6   4   5       23.60       30.76      5.97 o 
  -4   4   5      450.21      447.27     12.86 o 
  -2   4   5     3998.35     4238.09     91.06 o 
   0   4   5      703.75      666.71     27.53 o 
   2   4   5        8.52       28.48     11.17 o 
   4   4   5     1395.22     1435.60     58.84 o 
   6   4   5      541.16      524.71     28.82 o 
   8   4   5      276.29      262.80     20.23 o 
 -11   5   5      199.93      235.41     20.42 o 
  -9   5   5      102.61      110.74      8.03 o 
  -7   5   5       70.65       70.07      5.14 o 
  -5   5   5      482.82      495.91     16.70 o 
  -3   5   5      182.20      180.89      7.54 o 
  -1   5   5      229.83      222.09      9.26 o 
   1   5   5     1343.85     1321.08     65.48 o 
   3   5   5      521.90      535.44     25.32 o 
   5   5   5       38.47       39.22      5.87 o 
   7   5   5      631.60      656.35     41.45 o 
 -10   6   5      178.87      201.39     17.99 o 
  -8   6   5      161.41      149.35      9.48 o 
  -6   6   5      182.00      187.50      9.44 o 
  -4   6   5      618.14      583.67     17.68 o 
  -2   6   5       52.31       54.44      4.52 o 
   0   6   5      215.29      235.70      9.97 o 
   2   6   5      374.08      408.06     21.32 o 
   4   6   5       72.50       81.13      7.63 o 
   6   6   5       77.55       79.54     11.78 o 
  -9   7   5        9.07        9.25      5.22 o 
  -7   7   5       52.37       58.31      8.09 o 
  -5   7   5     1201.71     1285.87     53.87 o 
  -3   7   5      314.21      319.74     12.34 o 
  -1   7   5       23.20       28.25      3.79 o 
   1   7   5      338.82      350.66     19.15 o 
   3   7   5       35.40       40.64      6.18 o 
   5   7   5       11.08        8.42      6.18 o 
  -8   8   5      129.85      130.38     13.56 o 
  -6   8   5      220.57      207.84     12.76 o 
  -4   8   5      134.20      143.46      9.22 o 
  -2   8   5      320.24      314.91     14.16 o 
   0   8   5     1256.33     1219.53     54.41 o 
   2   8   5      628.42      577.95     29.20 o 
   4   8   5      189.45      189.88     17.27 o 
  -7   9   5      122.20      114.99     13.69 o 
  -5   9   5       79.54       89.18     10.44 o 
  -3   9   5      340.45      347.07     15.73 o 
  -1   9   5     1024.87      986.42     38.60 o 
   1   9   5      110.31       99.70      9.60 o 
   3   9   5      120.07      140.59     25.14 o 
  -6  10   5      111.55       99.63     20.68 o 
  -4  10   5      109.47      109.41     14.12 o 
  -2  10   5      648.95      644.07     37.33 o 
   0  10   5      130.43      130.73     15.22 o 
   2  10   5       33.59       38.05     12.92 o 
  -3  11   5      133.45      144.72     23.87 o 
  -1  11   5       89.26      107.82     19.79 o 
  -4 -10   6       82.33       91.00     13.53 o 
  -2 -10   6      122.64      113.57     12.65 o 
   0 -10   6        4.93       11.77      6.67 o 
  -7  -9   6       16.64       14.09     10.74 o 
  -5  -9   6       92.04       96.99     12.54 o 
  -3  -9   6      430.56      424.96     25.90 o 
  -1  -9   6      233.25      213.64     14.46 o 
   1  -9   6        5.58        0.47      3.51 o 
  -8  -8   6      192.49      221.57     17.79 o 
  -6  -8   6      108.46      114.33     11.19 o 
  -4  -8   6       99.87      101.28      8.65 o 
  -2  -8   6      131.71      146.42      8.70 o 
   0  -8   6      127.89      142.58     18.90 o 
   2  -8   6      166.81      152.20     11.99 o 
   4  -8   6      147.25      174.88     23.39 o 
  -9  -7   6      125.84      154.83     20.82 o 
  -7  -7   6      518.60      515.59     29.91 o 
  -5  -7   6      528.44      538.68     34.08 o 
  -3  -7   6      155.59      157.20      8.19 o 
  -1  -7   6      558.52      591.24     27.03 o 
   1  -7   6      680.69      662.47     33.32 o 
   3  -7   6       84.82       81.83      7.50 o 
   5  -7   6      220.89      217.89     30.50 o 
 -10  -6   6      118.96      107.07     12.59 o 
  -8  -6   6      176.55      160.49     13.93 o 
  -6  -6   6      652.53      646.08     32.72 o 
  -4  -6   6      127.91      134.39     11.20 o 
  -2  -6   6      113.20      114.53      8.41 o 
   0  -6   6     2547.30     2520.84    121.06 o 
   2  -6   6      723.05      725.48     53.99 o 
   4  -6   6       69.26       71.06     11.89 o 
 -11  -5   6      172.10      181.45     16.37 o 
  -9  -5   6      136.45      137.27     11.64 o 
  -7  -5   6      291.65      291.02     18.48 o 
  -5  -5   6      587.75      588.00     28.72 o 
  -3  -5   6      640.88      619.09     19.03 o 
  -1  -5   6      383.18      400.36     17.14 o 
   1  -5   6     1340.48     1372.87     39.51 o 
   3  -5   6     1098.34     1117.35     36.75 o 
   5  -5   6       34.36       30.52     10.81 o 
 -10  -4   6      340.13      337.26     31.78 o 
  -8  -4   6      585.03      590.23     30.69 o 
  -6  -4   6       70.16       77.55      6.77 o 
  -4  -4   6      343.09      347.05     18.95 o 
  -2  -4   6     1517.74     1474.87     46.31 o 
   0  -4   6       40.68       46.20      4.43 o 
   2  -4   6      250.36      228.37      9.91 o 
   4  -4   6      356.86      352.23     13.89 o 
   6  -4   6      132.92      110.41     17.18 o 
 -11  -3   6       38.54       52.72     12.70 o 
  -9  -3   6      520.60      500.02     28.14 o 
  -7  -3   6       29.85       31.60      6.16 o 
  -5  -3   6      142.14      148.44      9.46 o 
  -3  -3   6      856.97      861.68     21.57 o 
  -1  -3   6       76.57       87.30      4.55 o 
   1  -3   6      112.61      112.06      5.60 o 
   3  -3   6      282.33      271.44     10.37 o 
   5  -3   6       78.68       80.08      9.49 o 
   7  -3   6       27.77       34.99      8.64 o 
 -12  -2   6      105.21       98.50     13.39 o 
 -10  -2   6      263.38      280.43     17.59 o 
  -8  -2   6      516.87      540.55     26.60 o 
  -6  -2   6       51.10       45.25      5.39 o 
  -4  -2   6      462.65      450.70     26.85 o 
  -2  -2   6     1182.10     1164.09     33.14 o 
   0  -2   6      675.92      682.74     19.74 o 
   2  -2   6     1378.07     1474.43     40.21 o 
   4  -2   6      932.92      889.69     38.27 o 
   6  -2   6      169.19      176.96     16.59 o 
 -11  -1   6      305.77      296.39     22.30 o 
  -9  -1   6      700.55      695.44     35.41 o 
  -7  -1   6      482.96      476.14     21.31 o 
  -5  -1   6       30.82       44.60      6.44 o 
  -3  -1   6      299.12      290.16      8.36 o 
  -1  -1   6     2592.03     2627.87     63.14 o 
   1  -1   6     1377.52     1315.02     34.60 o 
   3  -1   6      602.94      597.69     23.98 o 
   5  -1   6      332.27      368.88     22.27 o 
   7  -1   6      550.14      554.31     31.93 o 
 -12   0   6      196.90      228.19     17.93 o 
 -10   0   6        6.47        6.08      3.64 o 
  -8   0   6      453.79      450.11     27.10 o 
  -6   0   6     5844.18     5884.05    209.77 o 
  -4   0   6     1176.60     1167.54     40.60 o 
  -2   0   6        2.71        8.18      3.64 o 
   0   0   6     3591.24     3562.74     85.55 o 
   2   0   6     1948.03     1800.13    141.95 o 
   4   0   6      160.37      177.17     10.44 o 
   6   0   6      452.96      523.73     30.99 o 
 -11   1   6      329.12      313.34     22.17 o 
  -9   1   6      665.26      656.83     30.37 o 
  -7   1   6      427.76      436.47     22.04 o 
  -5   1   6       45.17       49.24     11.18 o 
  -3   1   6      258.12      254.28      8.13 o 
  -1   1   6     2612.42     2649.74     64.97 o 
   1   1   6     1343.93     1363.73     49.34 o 
   3   1   6      498.07      495.80     24.75 o 
   5   1   6      336.17      378.17     20.99 o 
   7   1   6      548.02      553.52     34.90 o 
 -12   2   6      111.69      103.98     15.63 o 
 -10   2   6      252.68      234.48     23.02 o 
  -8   2   6      478.52      505.02     25.90 o 
  -6   2   6       64.79       60.69      4.90 o 
  -4   2   6      392.96      393.33     11.85 o 
  -2   2   6     1123.19     1101.82     25.80 o 
   0   2   6      696.16      701.28     19.41 o 
   2   2   6     1289.47     1376.16     56.09 o 
   4   2   6      844.35      782.87     34.89 o 
   6   2   6      219.28      245.58     17.81 o 
 -11   3   6       40.73       53.16     10.19 o 
  -9   3   6      517.46      520.21     37.79 o 
  -7   3   6       51.16       42.96      5.46 o 
  -5   3   6      177.66      171.79      8.73 o 
  -3   3   6      872.00      869.18     38.16 o 
  -1   3   6       65.56       69.26      4.65 o 
   1   3   6      107.25       85.13      9.70 o 
   3   3   6      312.98      279.38     17.01 o 
   5   3   6      105.17      104.18     20.46 o 
   7   3   6       17.95       36.14      9.25 o 
 -10   4   6      338.94      355.39     21.80 o 
  -8   4   6      589.79      633.04     30.84 o 
  -6   4   6       46.77       47.14      4.45 o 
  -4   4   6      337.66      344.99     11.95 o 
  -2   4   6     1509.40     1501.01     34.64 o 
   0   4   6       34.27       34.37      3.63 o 
   2   4   6      321.47      326.98     19.46 o 
   4   4   6      415.35      399.51     23.34 o 
   6   4   6      112.92      118.16     17.35 o 
 -11   5   6      159.21      158.65     16.94 o 
  -9   5   6      156.86      161.25     13.56 o 
  -7   5   6      319.15      330.68     13.81 o 
  -5   5   6      621.86      605.06     19.84 o 
  -3   5   6      726.38      701.16     20.41 o 
  -1   5   6      388.22      404.15     11.74 o 
   1   5   6     1373.50     1411.38     77.62 o 
   3   5   6     1178.28     1203.15     55.65 o 
   5   5   6       24.60       26.12      7.76 o 
 -10   6   6      119.66      106.26     11.16 o 
  -8   6   6      172.60      169.33     10.90 o 
  -6   6   6      640.74      635.14     22.11 o 
  -4   6   6      168.95      165.77      7.53 o 
  -2   6   6      109.43      100.94      7.04 o 
   0   6   6     2454.03     2343.09     69.39 o 
   2   6   6      699.83      707.21     36.75 o 
   4   6   6       83.90       81.60     12.80 o 
  -9   7   6      110.67      128.55     21.00 o 
  -7   7   6      519.15      509.19     28.06 o 
  -5   7   6      546.85      537.01     27.04 o 
  -3   7   6      121.71      123.31     10.59 o 
  -1   7   6      538.82      572.98     21.50 o 
   1   7   6      703.48      702.60     33.10 o 
   3   7   6       67.65       67.11      9.37 o 
   5   7   6      211.69      229.49     21.39 o 
  -8   8   6      160.22      177.89     24.45 o 
  -6   8   6       90.35       87.54     10.94 o 
  -4   8   6       77.93       67.26      7.78 o 
  -2   8   6      115.45       98.83      9.45 o 
   0   8   6      141.41      147.51     13.61 o 
   2   8   6      134.39      134.97     13.87 o 
   4   8   6      127.26      125.36     13.40 o 
  -7   9   6       28.39       23.90      7.46 o 
  -5   9   6      115.17      132.18     11.08 o 
  -3   9   6      424.62      436.14     26.48 o 
  -1   9   6      224.48      212.95     17.71 o 
   1   9   6        5.57        1.12      5.71 o 
  -4  10   6       89.88       90.64     10.40 o 
  -2  10   6      136.76      150.87     20.90 o 
   0  10   6        5.52        0.79      6.63 o 
  -5  -9   7      141.00      149.26     15.27 o 
  -3  -9   7      435.65      506.83     71.69 o 
  -1  -9   7       76.85       68.94     12.51 o 
  -6  -8   7       98.24      101.03     12.90 o 
  -4  -8   7       87.53       94.94     10.02 o 
  -2  -8   7      464.89      459.77     28.50 o 
   0  -8   7      218.29      210.57     16.22 o 
   2  -8   7      181.23      179.78     16.09 o 
  -9  -7   7       75.29       81.53     11.70 o 
  -7  -7   7      546.99      570.44     31.44 o 
  -5  -7   7      103.72      112.97     10.22 o 
  -3  -7   7        8.10        9.08      4.94 o 
  -1  -7   7      259.42      248.82     16.31 o 
   1  -7   7       79.73       85.99      9.79 o 
   3  -7   7       43.20       37.83     12.74 o 
 -10  -6   7       52.26       54.49     16.35 o 
  -8  -6   7      157.25      145.26     12.39 o 
  -6  -6   7      257.91      257.40     24.73 o 
  -4  -6   7      158.43      153.40     12.94 o 
  -2  -6   7       44.67       52.36      5.85 o 
   0  -6   7      400.84      374.38     18.96 o 
   2  -6   7        4.36        4.26      5.10 o 
   4  -6   7        8.00        2.00      8.70 o 
  -9  -5   7       67.15       64.27     10.45 o 
  -7  -5   7      478.83      502.98     27.14 o 
  -5  -5   7      149.57      150.00     11.88 o 
  -3  -5   7       16.50       20.53      4.15 o 
  -1  -5   7      593.73      607.80     25.34 o 
   1  -5   7      644.72      647.78     31.10 o 
   3  -5   7       57.34       75.28      8.98 o 
   5  -5   7      305.70      262.56     31.70 o 
 -10  -4   7      310.83      295.33     19.18 o 
  -8  -4   7      172.18      161.28     13.55 o 
  -6  -4   7      215.76      228.19     15.07 o 
  -4  -4   7      817.59      880.94     44.36 o 
  -2  -4   7      238.49      240.71     10.77 o 
   0  -4   7      290.40      306.56     11.61 o 
   2  -4   7     1137.92     1238.02     40.80 o 
   4  -4   7      409.55      420.80     23.76 o 
 -11  -3   7      148.43      140.26     13.93 o 
  -9  -3   7      541.36      513.54     27.88 o 
  -7  -3   7      250.35      251.20     16.27 o 
  -5  -3   7     1096.53     1104.59     44.97 o 
  -3  -3   7     1408.63     1485.95     40.31 o 
  -1  -3   7       96.23      103.84      7.05 o 
   1  -3   7      911.78      922.99     29.11 o 
   3  -3   7     1043.15     1077.44     46.51 o 
   5  -3   7      239.49      249.52     19.07 o 
 -10  -2   7      252.52      277.68     19.99 o 
  -8  -2   7      211.63      192.81     12.94 o 
  -6  -2   7      707.06      666.40     30.54 o 
  -4  -2   7      539.05      524.27     22.89 o 
  -2  -2   7      716.99      716.14     24.85 o 
   0  -2   7      719.94      723.10     50.55 o 
   2  -2   7      716.46      737.07     25.25 o 
   4  -2   7      392.36      398.51     24.20 o 
   6  -2   7      185.20      212.68     16.79 o 
 -11  -1   7       58.70       71.35     11.39 o 
  -9  -1   7      111.78       80.23     10.71 o 
  -7  -1   7      878.54      855.50     38.44 o 
  -5  -1   7      321.59      295.23     27.43 o 
  -3  -1   7       95.40       96.43      5.57 o 
  -1  -1   7     1159.13     1232.90     35.17 o 
   1  -1   7      371.33      350.55     12.48 o 
   3  -1   7      167.65      147.46     10.60 o 
   5  -1   7      451.68      440.24     25.48 o 
 -12   0   7        1.12       -2.00      5.78 o 
 -10   0   7        3.76        3.61      7.61 o 
  -8   0   7      768.53      791.29     39.32 o 
  -6   0   7      313.74      329.38     23.04 o 
  -4   0   7      819.35      778.04     31.76 o 
  -2   0   7       42.30       40.57      3.47 o 
   0   0   7     1356.09     1304.59     36.19 o 
   2   0   7        5.52        9.60      4.22 o 
   4   0   7       17.20       30.21      6.91 o 
   6   0   7      298.24      316.36     23.84 o 
 -11   1   7       74.24       79.32     11.03 o 
  -9   1   7       98.25       90.41     15.59 o 
  -7   1   7      840.73      762.89     36.22 o 
  -5   1   7      302.28      288.43     14.58 o 
  -3   1   7      137.62      138.98      5.71 o 
  -1   1   7     1283.29     1268.92     38.09 o 
   1   1   7      372.16      329.32     28.06 o 
   3   1   7      165.12      164.81     12.91 o 
   5   1   7      532.96      492.89     29.54 o 
 -10   2   7      223.90      223.51     26.45 o 
  -8   2   7      230.59      214.76     15.32 o 
  -6   2   7      803.87      789.86     33.35 o 
  -4   2   7      545.39      542.51     16.15 o 
  -2   2   7      717.62      703.42     18.41 o 
   0   2   7      741.17      760.68     23.04 o 
   2   2   7      709.81      724.46     35.08 o 
   4   2   7      437.11      451.47     24.70 o 
   6   2   7      208.88      230.72     17.68 o 
 -11   3   7      151.08      164.40     15.88 o 
  -9   3   7      554.62      538.77     29.56 o 
  -7   3   7      236.78      284.30     63.92 o 
  -5   3   7     1077.24     1076.36     30.99 o 
  -3   3   7     1457.46     1487.51     41.52 o 
  -1   3   7      111.27      112.07      6.21 o 
   1   3   7      835.47      850.97     39.42 o 
   3   3   7     1015.05     1020.68     50.84 o 
   5   3   7      280.90      283.05     19.46 o 
 -10   4   7      310.54      292.62     22.33 o 
  -8   4   7      161.66      161.61     13.07 o 
  -6   4   7      201.84      209.37     10.08 o 
  -4   4   7      828.06      797.80     24.92 o 
  -2   4   7      198.92      185.62      7.38 o 
   0   4   7      247.95      243.51     10.29 o 
   2   4   7     1163.39     1259.15     58.99 o 
   4   4   7      378.26      399.71     24.73 o 
  -9   5   7       70.39       80.38     10.16 o 
  -7   5   7      436.83      427.08     23.88 o 
  -5   5   7      116.26      118.22      7.22 o 
  -3   5   7        5.13        5.27      2.58 o 
  -1   5   7      563.17      561.56     17.04 o 
   1   5   7      672.81      736.37     37.25 o 
   3   5   7       69.57       81.04     10.78 o 
   5   5   7      254.28      242.38     22.33 o 
 -10   6   7       68.27       79.60     16.40 o 
  -8   6   7      155.53      133.67     20.07 o 
  -6   6   7      257.82      250.50     16.06 o 
  -4   6   7      192.10      172.75     24.14 o 
  -2   6   7       38.41       40.63      5.35 o 
   0   6   7      364.73      366.82     22.67 o 
   2   6   7        8.61       18.31      5.82 o 
   4   6   7        8.83       14.96     20.96 o 
  -9   7   7       63.12       61.77     17.03 o 
  -7   7   7      552.54      538.89     41.11 o 
  -5   7   7      121.62      115.17      9.51 o 
  -3   7   7        6.84        6.96      4.47 o 
  -1   7   7      277.35      275.37     14.32 o 
   1   7   7       84.75       83.38     15.97 o 
   3   7   7       38.83       30.88      7.51 o 
  -6   8   7      108.48      105.76     11.79 o 
  -4   8   7      102.93      110.83     11.97 o 
  -2   8   7      508.75      461.99     24.40 o 
   0   8   7      232.67      212.30     16.53 o 
   2   8   7      155.34      141.43     14.41 o 
  -5   9   7      128.60      138.22     14.76 o 
  -3   9   7      435.61      382.02     26.22 o 
  -1   9   7       89.04      100.66     11.84 o 
  -6  -8   8      149.15      123.73     17.20 o 
  -4  -8   8      116.03      122.22     13.61 o 
  -2  -8   8      108.57      109.88     13.86 o 
  -7  -7   8      225.48      205.83     18.51 o 
  -5  -7   8       70.82       78.63     10.43 o 
  -3  -7   8      142.49      142.98     14.07 o 
  -1  -7   8      173.69      199.58     23.02 o 
   1  -7   8      152.86      140.36     13.42 o 
  -8  -6   8      308.42      303.57     33.10 o 
  -6  -6   8      179.97      216.67     18.10 o 
  -4  -6   8       93.37       94.18     11.67 o 
  -2  -6   8      800.86      749.24     57.58 o 
   0  -6   8      427.81      388.37     21.84 o 
   2  -6   8      118.30       88.81     18.82 o 
  -9  -5   8       53.26       56.97      9.83 o 
  -7  -5   8      377.90      402.71     24.62 o 
  -5  -5   8      247.00      239.95     25.46 o 
  -3  -5   8       91.84      108.40     11.13 o 
  -1  -5   8      483.68      471.35     23.13 o 
   1  -5   8      488.88      463.78     25.86 o 
   3  -5   8      112.40      108.03     18.18 o 
 -10  -4   8      126.74      123.30     12.96 o 
  -8  -4   8        2.97        3.40      4.12 o 
  -6  -4   8      373.92      357.57     22.00 o 
  -4  -4   8      662.43      686.05     38.52 o 
  -2  -4   8       93.52       95.35      7.88 o 
   0  -4   8      302.36      313.62     14.74 o 
   2  -4   8      304.48      306.91     19.57 o 
   4  -4   8      123.69      144.44     20.29 o 
  -9  -3   8       28.40       28.80     12.21 o 
  -7  -3   8       74.63       67.96     12.97 o 
  -5  -3   8      538.45      543.12     28.45 o 
  -3  -3   8        7.49       22.62      6.25 o 
  -1  -3   8      147.09      150.86      8.02 o 
   1  -3   8      406.18      423.11     16.78 o 
   3  -3   8      156.65      151.04     13.27 o 
 -10  -2   8       28.50       29.07      7.54 o 
  -8  -2   8       34.41       32.79      7.93 o 
  -6  -2   8      329.94      326.20     26.36 o 
  -4  -2   8      440.37      442.19     23.62 o 
  -2  -2   8       71.03       70.22     14.06 o 
   0  -2   8      228.63      259.79     11.17 o 
   2  -2   8      728.16      742.01     34.76 o 
   4  -2   8      102.78      112.87     13.11 o 
 -11  -1   8       87.53       87.88     12.11 o 
  -9  -1   8      321.45      340.99     22.74 o 
  -7  -1   8      340.01      345.82     19.52 o 
  -5  -1   8      236.23      232.30     13.80 o 
  -3  -1   8      732.67      688.66     21.76 o 
  -1  -1   8      900.42      912.32     43.05 o 
   1  -1   8      632.04      625.44     29.46 o 
   3  -1   8      415.77      469.51     27.39 o 
   5  -1   8      408.20      431.53     36.76 o 
 -10   0   8       13.26       10.10      4.45 o 
  -8   0   8     1277.18     1274.75     60.83 o 
  -6   0   8      891.06      901.93     42.14 o 
  -4   0   8       13.70       24.90      5.31 o 
  -2   0   8      420.42      466.78     16.11 o 
   0   0   8      392.30      398.58     15.44 o 
   2   0   8      241.09      225.30     15.68 o 
   4   0   8      553.68      614.33     34.27 o 
 -11   1   8       70.79       63.70     12.02 o 
  -9   1   8      289.31      305.79     23.86 o 
  -7   1   8      333.21      339.80     21.22 o 
  -5   1   8      222.63      247.52     15.68 o 
  -3   1   8      736.40      731.99     23.99 o 
  -1   1   8      872.23      912.79     29.73 o 
   1   1   8      569.53      580.65     30.45 o 
   3   1   8      412.12      441.04     27.81 o 
   5   1   8      404.28      370.43     35.59 o 
 -10   2   8       18.51       17.37      7.16 o 
  -8   2   8       53.74       59.14      7.87 o 
  -6   2   8      306.90      308.01     18.97 o 
  -4   2   8      412.74      410.46     20.25 o 
  -2   2   8      105.07       99.85      5.56 o 
   0   2   8      187.64      187.62     12.96 o 
   2   2   8      672.73      654.05     34.19 o 
   4   2   8      129.67      132.03     12.70 o 
  -9   3   8       30.60       24.61      6.72 o 
  -7   3   8       74.97       60.77      8.28 o 
  -5   3   8      535.70      567.70     26.55 o 
  -3   3   8        1.08        3.80      2.83 o 
  -1   3   8      126.58      134.95      8.38 o 
   1   3   8      390.05      406.75     25.96 o 
   3   3   8      171.92      188.58     35.34 o 
 -10   4   8      142.29      168.91     15.93 o 
  -8   4   8        1.59       -1.01      3.91 o 
  -6   4   8      361.55      342.18     20.63 o 
  -4   4   8      674.18      651.62     22.91 o 
  -2   4   8      121.55      111.03      6.21 o 
   0   4   8      376.66      393.94     22.75 o 
   2   4   8      342.14      348.10     23.14 o 
   4   4   8      109.31       93.58     14.41 o 
  -9   5   8       54.06       56.93      9.84 o 
  -7   5   8      359.58      321.81     21.23 o 
  -5   5   8      273.75      252.49     12.71 o 
  -3   5   8      109.68      110.56      7.34 o 
  -1   5   8      485.64      491.78     25.94 o 
   1   5   8      500.75      500.21     30.72 o 
   3   5   8       93.89       87.67     14.65 o 
  -8   6   8      316.03      305.99     32.99 o 
  -6   6   8      192.95      233.83     24.69 o 
  -4   6   8       94.05      108.40      8.83 o 
  -2   6   8      783.41      806.67     31.91 o 
   0   6   8      439.85      449.18     27.25 o 
   2   6   8      126.79      139.02     21.89 o 
  -7   7   8      219.12      165.16     25.52 o 
  -5   7   8       53.22       48.73      8.93 o 
  -3   7   8      134.88      132.88     12.25 o 
  -1   7   8      174.59      174.99     15.07 o 
   1   7   8      121.93      118.26     12.97 o 
  -6   8   8      132.81      132.98     20.67 o 
  -4   8   8      106.49       97.30     11.77 o 
  -2   8   8      131.20      123.14     18.59 o 
  -3  -7   9      134.88      135.02     15.91 o 
  -6  -6   9        0.18        6.05      5.74 o 
  -4  -6   9       83.27       95.59     12.39 o 
  -2  -6   9      188.87      220.13     25.17 o 
  -7  -5   9       23.91       22.19      5.68 o 
  -5  -5   9       74.07       68.74      8.96 o 
  -3  -5   9      317.58      357.45     23.70 o 
  -1  -5   9      187.28      191.30     24.38 o 
  -8  -4   9      174.89      159.00     14.93 o 
  -6  -4   9      529.31      571.61     33.65 o 
  -4  -4   9      173.00      162.79     11.69 o 
  -2  -4   9       91.39      103.98     15.04 o 
   0  -4   9      477.00      489.04     28.03 o 
   2  -4   9      361.58      325.51     33.61 o 
  -9  -3   9       24.62       19.46      8.20 o 
  -7  -3   9      215.53      205.73     16.60 o 
  -5  -3   9      867.21      889.39     46.26 o 
  -3  -3   9       92.39       92.98     10.91 o 
  -1  -3   9      103.03      103.18     18.69 o 
   1  -3   9      368.75      373.43     22.09 o 
 -10  -2   9       29.14       47.66     16.65 o 
  -8  -2   9      170.49      167.11     20.94 o 
  -6  -2   9      511.95      465.48     24.51 o 
  -4  -2   9      558.25      543.45     29.79 o 
  -2  -2   9      288.58      302.94     25.24 o 
   0  -2   9      305.44      303.70     19.28 o 
   2  -2   9      290.63      265.37     20.33 o 
  -9  -1   9        8.69        5.13      4.97 o 
  -7  -1   9       20.33       29.85      6.37 o 
  -5  -1   9      105.94      103.20     10.91 o 
  -3  -1   9      497.48      469.78     25.53 o 
  -1  -1   9       22.78       21.20      4.32 o 
   1  -1   9        9.38        8.27      5.63 o 
   3  -1   9      343.24      360.80     24.76 o 
 -10   0   9      238.61      219.87     17.43 o 
  -8   0   9      263.19      248.67     19.36 o 
  -6   0   9       17.10       16.77      5.94 o 
  -4   0   9      115.63      125.96     11.42 o 
  -2   0   9      455.48      440.45     17.95 o 
   0   0   9       13.53       16.09      4.84 o 
   2   0   9        7.11       14.73      6.09 o 
  -9   1   9       12.34       12.78      6.09 o 
  -7   1   9       19.75       35.47     15.01 o 
  -5   1   9      121.35      121.52     11.64 o 
  -3   1   9      557.00      529.86     24.79 o 
  -1   1   9       40.73       32.46      4.65 o 
   1   1   9       12.21       23.34      9.36 o 
   3   1   9      382.88      408.63     28.06 o 
 -10   2   9       32.25       36.52      9.32 o 
  -8   2   9      196.61      180.47     13.65 o 
  -6   2   9      504.47      498.82     30.65 o 
  -4   2   9      546.22      536.82     28.37 o 
  -2   2   9      301.02      331.19     12.85 o 
   0   2   9      303.17      319.77     20.83 o 
   2   2   9      323.20      372.33     23.97 o 
  -9   3   9       39.40       42.84      9.44 o 
  -7   3   9      222.85      210.58     16.32 o 
  -5   3   9      880.66      915.31     71.04 o 
  -3   3   9      103.21      107.78      7.44 o 
  -1   3   9       84.44       85.09     10.77 o 
   1   3   9      358.35      376.32     25.84 o 
  -8   4   9      152.55      136.83     13.97 o 
  -6   4   9      509.62      501.60     28.38 o 
  -4   4   9      153.72      150.93     10.78 o 
  -2   4   9       70.84       76.89      7.46 o 
   0   4   9      482.83      535.12     30.35 o 
   2   4   9      336.14      337.78     26.08 o 
  -7   5   9       24.06       40.87     11.15 o 
  -5   5   9       64.02       68.37     13.64 o 
  -3   5   9      304.12      297.91     19.42 o 
  -1   5   9      217.86      218.60     16.31 o 
   1   5   9       33.49       24.33      8.76 o 
  -6   6   9        1.95        2.60      7.53 o 
  -4   6   9       74.73       77.87     14.66 o 
  -2   6   9      173.88      167.94     16.37 o 
   0   6   9       11.26       11.42      4.96 o 
  -6  -4  10      154.41      161.98     16.70 o 
  -4  -4  10       22.27       18.25     10.21 o 
  -2  -4  10       63.35       57.74     15.41 o 
  -7  -3  10      147.45      151.10     18.20 o 
  -5  -3  10       11.25        8.27      7.46 o 
  -3  -3  10       21.22       16.16      6.41 o 
  -8  -2  10        2.43        1.00      4.44 o 
  -6  -2  10      117.82      116.06     15.29 o 
  -4  -2  10      124.69      132.78     11.83 o 
  -2  -2  10      232.40      239.99     23.33 o 
   0  -2  10      252.35      229.15     27.08 o 
  -7  -1  10       51.76       58.49      8.28 o 
  -5  -1  10      284.43      269.83     16.83 o 
  -3  -1  10      457.29      423.46     26.74 o 
  -1  -1  10      190.31      171.87     22.27 o 
  -8   0  10       43.70       40.88      9.22 o 
  -6   0  10        3.24       10.86      5.94 o 
  -4   0  10      538.37      513.56     28.44 o 
  -2   0  10      400.40      390.59     30.34 o 
   0   0  10       68.70       62.91     15.34 o 
  -7   1  10       45.83       52.58      8.22 o 
  -5   1  10      286.25      269.85     18.21 o 
  -3   1  10      449.70      446.19     36.43 o 
  -1   1  10      162.69      185.21     23.62 o 
  -8   2  10        0.03        5.43      5.23 o 
  -6   2  10      103.87      105.41     12.79 o 
  -4   2  10      124.81      127.52     12.83 o 
  -2   2  10      207.28      205.79     18.06 o 
   0   2  10      218.61      247.90     30.99 o 
  -7   3  10      144.76      132.32     16.28 o 
  -5   3  10        6.14        9.04      5.34 o 
  -3   3  10       12.88       13.33      8.21 o 
  -1   3  10      150.19      156.02     24.48 o 
  -6   4  10      165.28      150.50     20.79 o 
  -2   4  10       85.75       83.54     16.44 o 
                                                 
